# Supplementary material for: 1-(4-Chloro­butano­yl)-3-(3-chloro­phen­yl)thio­urea
Source: Acta Crystallogr Sect E Struct Rep Online. 2014 May 17;70(Pt 6):o675. doi: 10.1107/S1600536814009295 (PMC4051110; doi:10.1107/S1600536814009295)
Supplement: Supplementary file 1 [file e-70-0o675-sup1.cif]

##############################################################################
#                                                                            #
# This CIF contains the data in a paper accepted for publication in          #
# Acta Crystallographica Section E. It conforms to the requirements of       #
# Notes for Authors for Acta Crystallographica Section E, and has been       #
# peer reviewed under the auspices of the IUCr Commission on Journals.       #
#                                                                            #
# Full details of the Crystallographic Information File format               #
# are given in the paper "The Crystallographic Information File (CIF):       #
# a New Standard Archive File for Crystallography" by S. R. Hall, F. H.      #
# Allen and I. D. Brown [Acta Cryst. (1991), A47, 655-685].                  #
#                                                                            #
# The current version of the core CIF dictionary is obtainable from          #
# ftp://ftp.iucr.org/pub/cif_core.dic.                                       #
#                                                                            #
# Software is freely available for graphical display of the structure(s)     #
# in this CIF. For information consult the CIF software page                 #
# http://www.iucr.org/resources/cif/software.                                #
#                                                                            #
# This file may be used for bona fide research purposes within the           #
# scientific community so long as proper attribution is given to the journal # 
# article from which it was obtained.                                        #
#                                                                            #
##############################################################################
data_global
_audit_creation_method     'form.cif (version 2.0)'
_journal_data_validation_number     ?
_journal_date_recd_electronic     2014-04-16
_journal_date_accepted     2014-04-24
_journal_name_full     'Acta Crystallographica, Section E'
_journal_year     2014
_journal_volume     70
_journal_issue      6
_journal_page_first     o675
_journal_page_last     o675
_journal_paper_category     QO
_journal_paper_doi     10.1107/S1600536814009295
_journal_coeditor_code     RZ5121
_publ_contact_author_name     'Fadzil,Adibatul H. '
_publ_contact_author_address
;
     Faculty of Applied Sciences,
     Universiti Teknologi MARA (UiTM),
     40450 Shah Alam,
     Selangor D.E. Malaysia
;
_publ_contact_author_email     'adibatul@salam.uitm.edu.my'
_publ_contact_author_fax     '+63-5544562'
_publ_contact_author_phone     '+60-55443878'
_publ_section_title
;
1-(4-Chlorobutanoyl)-3-(3-chlorophenyl)thiourea
;
loop_
    _publ_author_name
    _publ_author_footnote
    _publ_author_address
    'Hamza M. Abosadiya' ?
;     School of Chemical Sciences and Food Technology,
      Universiti Kebangsaan Malaysia,
      43600 Bangi,
      Selangor D.E.
      Malaysia
;
    'Siti Aishah Hasbullah' ?
;     School of Chemical Sciences and Food Technology,
      Universiti Kebangsaan Malaysia,
      43600 Bangi,
      Selangor D.E.
      Malaysia
;
    'Bohari M. Yamin' ?
;     Low Carbon Research Group,
      School of Chemical Sciences and Food Technology,
      Universiti Kebangsaan Malaysia,
      43600 Bangi,
      Selangor D.E.
      Malaysia
;
    'Fadzil, Adibatul H.' ?
;    Faculty of Applied Sciences,
     Universiti Teknologi MARA (UiTM),
     40450 Shah Alam,
     Selangor D.E.
     Malaysia
;
data_I
_audit_creation_method     SHELXL-97
_database_code_depnum_ccdc_archive     'CCDC 999317'
_chemical_name_systematic
;
1-(4-chlorobutanoyl)-3-(3-chlorophenyl)thiourea
;
_chemical_name_common     ?
_chemical_formula_moiety     'C11 H12 Cl2 N2 O S'
_chemical_formula_sum     'C11 H12 Cl2 N2 O S'
_chemical_formula_iupac     'C11 H12 Cl2 N2 O S'
_chemical_formula_weight     291.19
_chemical_melting_point     ?
_symmetry_cell_setting     monoclinic
_symmetry_space_group_name_H-M     'P 21/c'
_symmetry_space_group_name_Hall     '-P 2ybc'
loop_
    _symmetry_equiv_pos_as_xyz
    'x, y, z'
    '-x, y+1/2, -z+1/2'
    '-x, -y, -z'
    'x, -y-1/2, z-1/2'
_cell_length_a     14.7762(8)
_cell_length_b     10.9400(6)
_cell_length_c     17.8153(10)
_cell_angle_alpha     90.00
_cell_angle_beta     111.327(2)
_cell_angle_gamma     90.00
_cell_volume     2682.7(3)
_cell_formula_units_Z     8
_cell_measurement_reflns_used     9934
_cell_measurement_theta_min     2.9
_cell_measurement_theta_max     25.5
_cell_measurement_temperature     296(2)
_exptl_crystal_description     block
_exptl_crystal_colour     colourless
_exptl_crystal_size_max     0.41
_exptl_crystal_size_mid     0.35
_exptl_crystal_size_min     0.30
_exptl_crystal_density_diffrn     1.442
_exptl_crystal_density_meas     ?
_exptl_crystal_density_method     'not measured'
_exptl_crystal_F_000     1200
_exptl_absorpt_coefficient_mu     0.624
_exptl_absorpt_correction_type     multi-scan
_exptl_absorpt_process_details     '(SADABS; Bruker, 2009)'
_exptl_absorpt_correction_T_min     0.7839
_exptl_absorpt_correction_T_max     0.8348
_exptl_special_details     ?
_diffrn_ambient_temperature     296(2)
_diffrn_radiation_type     MoK\a
_diffrn_radiation_wavelength     0.71073
_diffrn_radiation_source     'fine-focus sealed tube'
_diffrn_radiation_monochromator     graphite
_diffrn_measurement_device_type
;
Bruker SMART APEX CCD area-detector
;
_diffrn_measurement_method     '\w scan'
_diffrn_detector_area_resol_mean     83.66
_diffrn_reflns_number     49874
_diffrn_reflns_av_R_equivalents     0.0461
_diffrn_reflns_av_sigmaI/netI     0.0231
_diffrn_reflns_theta_min     2.9
_diffrn_reflns_theta_max     25.5
_diffrn_reflns_theta_full     25.5
_diffrn_measured_fraction_theta_max     0.99
_diffrn_measured_fraction_theta_full     0.99
_diffrn_reflns_limit_h_min     -17
_diffrn_reflns_limit_h_max     17
_diffrn_reflns_limit_k_min     -13
_diffrn_reflns_limit_k_max     13
_diffrn_reflns_limit_l_min     -21
_diffrn_reflns_limit_l_max     21
_diffrn_standards_number     0
_diffrn_standards_interval_count     0
_diffrn_standards_interval_time     0
_diffrn_standards_decay_%     0
_refine_special_details
;
Refinement of <i>F</i>^2^ against ALL reflections. The weighted <i>R</i>-factor
<i>wR</i> and goodness of fit <i>S</i> are based on <i>F</i>^2^, conventional
<i>R</i>-factors <i>R</i> are based on <i>F</i>, with <i>F</i> set to zero for
negative <i>F</i>^2^. The threshold expression of <i>F</i>^2^ >
\s(<i>F</i>^2^) is used only for calculating <i>R</i>-factors(gt) <i>etc</i>.
and is not relevant to the choice of reflections for refinement.
<i>R</i>-factors based on <i>F</i>^2^ are statistically about twice as large
as those based on <i>F</i>, and <i>R</i>- factors based on ALL data will be
even larger.
;
_reflns_number_total     4987
_reflns_number_gt     3897
_reflns_threshold_expression     I>2sigma(I)
_refine_ls_structure_factor_coef     Fsqd
_refine_ls_matrix_type     full
_refine_ls_R_factor_all     0.0754
_refine_ls_R_factor_gt     0.0575
_refine_ls_wR_factor_gt     0.1438
_refine_ls_wR_factor_ref     0.1623
_refine_ls_goodness_of_fit_ref     1.052
_refine_ls_restrained_S_all     1.051
_refine_ls_number_reflns     4987
_refine_ls_number_parameters     323
_refine_ls_number_restraints     4
_refine_ls_hydrogen_treatment     mixed
_refine_ls_weighting_scheme     calc
_refine_ls_weighting_details
         'calc w=1/[\s^2^(Fo^2^)+(0.0699P)^2^+5.0780P] where P=(Fo^2^+2Fc^2^)/3'
_atom_sites_solution_hydrogens     geom
_atom_sites_solution_primary     direct
_atom_sites_solution_secondary     difmap
_refine_ls_shift/su_max     0.001
_refine_ls_shift/su_mean     0.000
_refine_diff_density_max     1.51
_refine_diff_density_min     -0.83
_refine_ls_extinction_method     none
_refine_ls_extinction_coef     ?
loop_
    _atom_type_symbol
    _atom_type_description
    _atom_type_scat_dispersion_real
    _atom_type_scat_dispersion_imag
    _atom_type_scat_source
    'C' 'C' 0.0033 0.0016
                         'International Tables Vol C Tables 4.2.6.8 and 6.1.1.4'
    'H' 'H' 0.0000 0.0000
                         'International Tables Vol C Tables 4.2.6.8 and 6.1.1.4'
    'N' 'N' 0.0061 0.0033
                         'International Tables Vol C Tables 4.2.6.8 and 6.1.1.4'
    'O' 'O' 0.0106 0.0060
                         'International Tables Vol C Tables 4.2.6.8 and 6.1.1.4'
    'S' 'S' 0.1246 0.1234
                         'International Tables Vol C Tables 4.2.6.8 and 6.1.1.4'
    'Cl' 'Cl' 0.1484 0.1585
                         'International Tables Vol C Tables 4.2.6.8 and 6.1.1.4'
_computing_data_collection     'SMART (Bruker, 2009)'
_computing_cell_refinement     'SAINT (Bruker, 2009)'
_computing_data_reduction     'SAINT (Bruker, 2009)'
_computing_structure_solution     'SHELXS97 (Sheldrick, 2008)'
_computing_structure_refinement     'SHELXL97 (Sheldrick, 2008)'
_computing_molecular_graphics     'SHELXTL (Sheldrick, 2008)'
_computing_publication_material
;
SHELXTL (Sheldrick, 2008) and PLATON (Spek, 2009)
;
loop_
    _atom_site_type_symbol
    _atom_site_label
    _atom_site_fract_x
    _atom_site_fract_y
    _atom_site_fract_z
    _atom_site_U_iso_or_equiv
    _atom_site_adp_type
    _atom_site_calc_flag
    _atom_site_refinement_flags
    _atom_site_occupancy
    _atom_site_symmetry_multiplicity
    _atom_site_disorder_assembly
    _atom_site_disorder_group
    Cl Cl1 1.20900(11) 0.68433(14) 0.71321(7) 0.0842(4) Uani d . 1 1 . .
    Cl Cl2 0.53415(11) 1.04818(15) 0.11355(8) 0.0871(4) Uani d . 1 1 . .
    Cl Cl3 0.47334(9) 0.68932(12) 0.00986(9) 0.0842(4) Uani d . 1 1 . .
    Cl Cl4 1.26802(10) 0.33013(12) 0.45687(9) 0.0839(4) Uani d . 1 1 . .
    S S1 0.75626(6) 1.01805(8) 0.46585(5) 0.0406(2) Uani d . 1 1 . .
    S S2 1.01747(6) 0.48468(9) 0.16368(5) 0.0397(2) Uani d . 1 1 . .
    O O1 0.92224(18) 0.6927(2) 0.42275(15) 0.0509(7) Uani d . 1 1 . .
    O O2 0.79236(17) 0.6402(3) 0.25577(15) 0.0571(8) Uani d . 1 1 . .
    N N1 0.90164(18) 0.8658(3) 0.48549(16) 0.0327(6) Uani d D 1 1 . .
    N N2 0.7673(2) 0.8405(3) 0.36889(17) 0.0400(7) Uani d D 1 1 . .
    N N3 0.84653(19) 0.5491(3) 0.16566(16) 0.0355(6) Uani d D 1 1 . .
    N N4 0.97653(19) 0.5835(3) 0.28377(17) 0.0405(7) Uani d D 1 1 . .
    C C1 1.1947(3) 0.6227(4) 0.6168(2) 0.0580(11) Uani d . 1 1 . .
    H H1A 1.2353 0.6683 0.5944 0.070 Uiso calc R 1 1 . .
    H H1B 1.2167 0.5385 0.6233 0.070 Uiso calc R 1 1 . .
    C C2 1.0906(3) 0.6275(3) 0.5587(2) 0.0433(8) Uani d . 1 1 . .
    H H2A 1.0863 0.5891 0.5084 0.052 Uiso calc R 1 1 . .
    H H2B 1.0502 0.5812 0.5809 0.052 Uiso calc R 1 1 . .
    C C3 1.0526(2) 0.7563(3) 0.5420(2) 0.0429(8) Uani d . 1 1 . .
    H H3A 1.0506 0.7913 0.5914 0.051 Uiso calc R 1 1 . .
    H H3B 1.0974 0.8046 0.5258 0.051 Uiso calc R 1 1 . .
    C C4 0.9534(2) 0.7651(3) 0.4779(2) 0.0362(7) Uani d . 1 1 . .
    C C5 0.8088(2) 0.9018(3) 0.43661(18) 0.0325(7) Uani d . 1 1 . .
    C C6 0.6695(3) 0.8650(4) 0.3146(2) 0.0428(9) Uani d . 1 1 . .
    C C7 0.6542(3) 0.9400(4) 0.2506(2) 0.0484(9) Uani d . 1 1 . .
    H H7 0.7055 0.9786 0.2417 0.058 Uiso calc R 1 1 . .
    C C8 0.5567(3) 0.9572(4) 0.1977(2) 0.0543(10) Uani d . 1 1 . .
    C C9 0.4823(3) 0.9004(5) 0.2106(3) 0.0635(12) Uani d . 1 1 . .
    H H9 0.4190 0.9126 0.1749 0.076 Uiso calc R 1 1 . .
    C C10 0.4990(3) 0.8265(5) 0.2745(3) 0.0674(13) Uani d . 1 1 . .
    H H10 0.4475 0.7882 0.2832 0.081 Uiso calc R 1 1 . .
    C C11 0.5940(3) 0.8079(4) 0.3275(2) 0.0567(11) Uani d . 1 1 . .
    H H11 0.6062 0.7566 0.3717 0.068 Uiso calc R 1 1 . .
    C C12 0.4953(3) 0.6064(5) 0.1009(3) 0.0606(11) Uani d . 1 1 . .
    H H12A 0.4501 0.6334 0.1256 0.073 Uiso calc R 1 1 . .
    H H12B 0.4838 0.5201 0.0885 0.073 Uiso calc R 1 1 . .
    C C13 0.5976(2) 0.6237(4) 0.1596(2) 0.0523(10) Uani d . 1 1 . .
    H H13A 0.6107 0.7106 0.1674 0.063 Uiso calc R 1 1 . .
    H H13B 0.6027 0.5891 0.2111 0.063 Uiso calc R 1 1 . .
    C C14 0.6733(2) 0.5662(3) 0.1331(2) 0.0383(8) Uani d . 1 1 . .
    H H14A 0.6624 0.4787 0.1278 0.046 Uiso calc R 1 1 . .
    H H14B 0.6668 0.5981 0.0806 0.046 Uiso calc R 1 1 . .
    C C15 0.7744(2) 0.5901(3) 0.1911(2) 0.0376(8) Uani d . 1 1 . .
    C C16 0.9453(2) 0.5431(3) 0.20854(18) 0.0310(7) Uani d . 1 1 . .
    C C17 1.0758(2) 0.5800(3) 0.33715(18) 0.0330(7) Uani d . 1 1 . .
    C C18 1.1187(2) 0.4690(3) 0.3653(2) 0.0385(8) Uani d . 1 1 . .
    H H18 1.0850 0.3961 0.3481 0.046 Uiso calc R 1 1 . .
    C C19 1.2132(3) 0.4690(3) 0.4198(2) 0.0414(8) Uani d . 1 1 . .
    C C20 1.2647(2) 0.5753(4) 0.4454(2) 0.0473(9) Uani d . 1 1 . .
    H H20 1.3286 0.5732 0.4816 0.057 Uiso calc R 1 1 . .
    C C21 1.2201(3) 0.6843(4) 0.4166(3) 0.0521(10) Uani d . 1 1 . .
    H H21 1.2539 0.7571 0.4336 0.062 Uiso calc R 1 1 . .
    C C22 1.1247(3) 0.6873(3) 0.3621(2) 0.0426(8) Uani d . 1 1 . .
    H H22 1.0945 0.7615 0.3429 0.051 Uiso calc R 1 1 . .
    H H1 0.923(2) 0.912(3) 0.5285(13) 0.033(9) Uiso d D 1 1 . .
    H H3 0.826(2) 0.521(3) 0.1164(9) 0.030(9) Uiso d D 1 1 . .
    H H4 0.933(2) 0.609(3) 0.303(2) 0.043(10) Uiso d D 1 1 . .
    H H2 0.801(3) 0.779(3) 0.360(2) 0.053(12) Uiso d D 1 1 . .
loop_
    _atom_site_aniso_label
    _atom_site_aniso_U_11
    _atom_site_aniso_U_22
    _atom_site_aniso_U_33
    _atom_site_aniso_U_12
    _atom_site_aniso_U_13
    _atom_site_aniso_U_23
    Cl1 0.0966(10) 0.0931(9) 0.0404(6) 0.0185(8) -0.0019(6) -0.0008(6)
    Cl2 0.0826(9) 0.1067(11) 0.0642(7) 0.0309(8) 0.0174(7) 0.0311(7)
    Cl3 0.0508(6) 0.0749(8) 0.0930(9) 0.0089(6) -0.0142(6) 0.0095(7)
    Cl4 0.0744(8) 0.0630(7) 0.0882(9) 0.0298(6) -0.0016(7) 0.0157(6)
    S1 0.0343(4) 0.0466(5) 0.0349(4) 0.0111(4) 0.0057(3) -0.0043(4)
    S2 0.0316(4) 0.0535(5) 0.0337(4) 0.0046(4) 0.0116(3) -0.0006(4)
    O1 0.0388(14) 0.0542(16) 0.0470(15) 0.0099(12) 0.0005(12) -0.0182(13)
    O2 0.0313(13) 0.087(2) 0.0415(14) 0.0122(13) -0.0002(11) -0.0240(14)
    N1 0.0259(13) 0.0376(15) 0.0301(14) 0.0035(11) 0.0048(11) -0.0062(12)
    N2 0.0285(14) 0.0493(18) 0.0343(15) 0.0103(13) 0.0018(12) -0.0088(13)
    N3 0.0247(13) 0.0504(17) 0.0265(14) 0.0015(12) 0.0036(11) -0.0055(12)
    N4 0.0257(14) 0.0582(19) 0.0324(15) 0.0087(13) 0.0042(12) -0.0090(13)
    C1 0.048(2) 0.070(3) 0.046(2) 0.022(2) 0.0051(18) 0.001(2)
    C2 0.0375(19) 0.047(2) 0.0403(19) 0.0074(16) 0.0084(15) -0.0009(16)
    C3 0.0273(16) 0.045(2) 0.047(2) 0.0056(15) 0.0021(15) -0.0064(16)
    C4 0.0287(16) 0.0417(19) 0.0355(17) 0.0030(14) 0.0086(14) -0.0005(15)
    C5 0.0275(15) 0.0380(17) 0.0305(16) 0.0012(13) 0.0087(13) 0.0049(14)
    C6 0.0376(19) 0.051(2) 0.0306(17) 0.0129(16) 0.0015(14) -0.0097(16)
    C7 0.046(2) 0.055(2) 0.039(2) 0.0085(18) 0.0091(16) -0.0054(17)
    C8 0.056(2) 0.059(2) 0.040(2) 0.016(2) 0.0090(18) 0.0009(18)
    C9 0.037(2) 0.084(3) 0.059(3) 0.010(2) 0.0051(19) -0.007(2)
    C10 0.034(2) 0.097(4) 0.062(3) -0.001(2) 0.007(2) -0.005(3)
    C11 0.038(2) 0.077(3) 0.047(2) 0.001(2) 0.0051(17) -0.003(2)
    C12 0.0295(19) 0.080(3) 0.068(3) -0.0057(19) 0.0134(19) -0.016(2)
    C13 0.0291(18) 0.075(3) 0.051(2) -0.0026(18) 0.0115(16) -0.015(2)
    C14 0.0277(16) 0.046(2) 0.0366(18) 0.0010(14) 0.0056(14) -0.0046(15)
    C15 0.0281(16) 0.0451(19) 0.0349(18) 0.0054(14) 0.0058(14) -0.0021(15)
    C16 0.0264(15) 0.0327(16) 0.0300(16) 0.0016(12) 0.0055(13) 0.0039(13)
    C17 0.0257(15) 0.0437(19) 0.0269(15) 0.0046(14) 0.0065(13) -0.0032(14)
    C18 0.0343(17) 0.0391(18) 0.0373(18) -0.0011(14) 0.0073(14) -0.0051(15)
    C19 0.0353(18) 0.048(2) 0.0374(18) 0.0128(16) 0.0088(15) 0.0022(16)
    C20 0.0242(16) 0.069(3) 0.042(2) 0.0025(17) 0.0035(14) -0.0063(18)
    C21 0.037(2) 0.050(2) 0.061(2) -0.0093(17) 0.0092(18) -0.0112(19)
    C22 0.0369(18) 0.0385(19) 0.047(2) 0.0044(15) 0.0084(16) 0.0034(16)
_geom_special_details
;
All e.s.d.'s (except the e.s.d. in the dihedral angle between two l.s. planes)
are estimated using the full covariance matrix. The cell e.s.d.'s are taken
into account individually in the estimation of e.s.d.'s in distances, angles
and torsion angles; correlations between e.s.d.'s in cell parameters are only
used when they are defined by crystal symmetry. An approximate (isotropic)
treatment of cell e.s.d.'s is used for estimating e.s.d.'s involving l.s.
planes.
;
loop_
    _geom_bond_atom_site_label_1
    _geom_bond_atom_site_label_2
    _geom_bond_site_symmetry_2
    _geom_bond_distance
    _geom_bond_publ_flag
    Cl1 C1 . 1.784(4) ?
    Cl2 C8 . 1.728(4) ?
    Cl3 C12 . 1.782(5) ?
    Cl4 C19 . 1.736(4) ?
    S1 C5 . 1.669(3) ?
    S2 C16 . 1.674(3) ?
    O1 C4 . 1.215(4) ?
    O2 C15 . 1.215(4) ?
    N1 C4 . 1.376(4) ?
    N1 C5 . 1.388(4) ?
    N1 H1 . 0.876(10) ?
    N2 C5 . 1.321(4) ?
    N2 C6 . 1.441(4) ?
    N2 H2 . 0.876(10) ?
    N3 C15 . 1.376(4) ?
    N3 C16 . 1.381(4) ?
    N3 H3 . 0.872(10) ?
    N4 C16 . 1.325(4) ?
    N4 C17 . 1.429(4) ?
    N4 H4 . 0.874(10) ?
    C1 C2 . 1.511(5) ?
    C1 H1A . 0.9700 ?
    C1 H1B . 0.9700 ?
    C2 C3 . 1.506(5) ?
    C2 H2A . 0.9700 ?
    C2 H2B . 0.9700 ?
    C3 C4 . 1.499(4) ?
    C3 H3A . 0.9700 ?
    C3 H3B . 0.9700 ?
    C6 C7 . 1.357(5) ?
    C6 C11 . 1.369(6) ?
    C7 C8 . 1.418(5) ?
    C7 H7 . 0.9300 ?
    C8 C9 . 1.354(6) ?
    C9 C10 . 1.343(7) ?
    C9 H9 . 0.9300 ?
    C10 C11 . 1.393(6) ?
    C10 H10 . 0.9300 ?
    C11 H11 . 0.9300 ?
    C12 C13 . 1.504(5) ?
    C12 H12A . 0.9700 ?
    C12 H12B . 0.9700 ?
    C13 C14 . 1.502(5) ?
    C13 H13A . 0.9700 ?
    C13 H13B . 0.9700 ?
    C14 C15 . 1.497(4) ?
    C14 H14A . 0.9700 ?
    C14 H14B . 0.9700 ?
    C17 C22 . 1.365(5) ?
    C17 C18 . 1.378(5) ?
    C18 C19 . 1.381(5) ?
    C18 H18 . 0.9300 ?
    C19 C20 . 1.373(5) ?
    C20 C21 . 1.369(6) ?
    C20 H20 . 0.9300 ?
    C21 C22 . 1.391(5) ?
    C21 H21 . 0.9300 ?
    C22 H22 . 0.9300 ?
loop_
    _geom_angle_atom_site_label_1
    _geom_angle_atom_site_label_2
    _geom_angle_atom_site_label_3
    _geom_angle_site_symmetry_1
    _geom_angle_site_symmetry_3
    _geom_angle
    _geom_angle_publ_flag
    C4 N1 C5 . . 128.6(3) ?
    C4 N1 H1 . . 121(2) ?
    C5 N1 H1 . . 110(2) ?
    C5 N2 C6 . . 122.5(3) ?
    C5 N2 H2 . . 116(3) ?
    C6 N2 H2 . . 121(3) ?
    C15 N3 C16 . . 128.5(3) ?
    C15 N3 H3 . . 115(2) ?
    C16 N3 H3 . . 117(2) ?
    C16 N4 C17 . . 124.0(3) ?
    C16 N4 H4 . . 118(2) ?
    C17 N4 H4 . . 118(2) ?
    C2 C1 Cl1 . . 112.4(3) ?
    C2 C1 H1A . . 109.1 ?
    Cl1 C1 H1A . . 109.1 ?
    C2 C1 H1B . . 109.1 ?
    Cl1 C1 H1B . . 109.1 ?
    H1A C1 H1B . . 107.9 ?
    C3 C2 C1 . . 112.4(3) ?
    C3 C2 H2A . . 109.1 ?
    C1 C2 H2A . . 109.1 ?
    C3 C2 H2B . . 109.1 ?
    C1 C2 H2B . . 109.1 ?
    H2A C2 H2B . . 107.9 ?
    C4 C3 C2 . . 113.7(3) ?
    C4 C3 H3A . . 108.8 ?
    C2 C3 H3A . . 108.8 ?
    C4 C3 H3B . . 108.8 ?
    C2 C3 H3B . . 108.8 ?
    H3A C3 H3B . . 107.7 ?
    O1 C4 N1 . . 122.8(3) ?
    O1 C4 C3 . . 123.5(3) ?
    N1 C4 C3 . . 113.7(3) ?
    N2 C5 N1 . . 117.0(3) ?
    N2 C5 S1 . . 123.9(2) ?
    N1 C5 S1 . . 119.1(2) ?
    C7 C6 C11 . . 121.4(3) ?
    C7 C6 N2 . . 119.8(4) ?
    C11 C6 N2 . . 118.8(3) ?
    C6 C7 C8 . . 117.2(4) ?
    C6 C7 H7 . . 121.4 ?
    C8 C7 H7 . . 121.4 ?
    C9 C8 C7 . . 121.2(4) ?
    C9 C8 Cl2 . . 120.0(3) ?
    C7 C8 Cl2 . . 118.8(4) ?
    C10 C9 C8 . . 120.7(4) ?
    C10 C9 H9 . . 119.7 ?
    C8 C9 H9 . . 119.7 ?
    C9 C10 C11 . . 119.5(4) ?
    C9 C10 H10 . . 120.3 ?
    C11 C10 H10 . . 120.3 ?
    C6 C11 C10 . . 120.1(4) ?
    C6 C11 H11 . . 120.0 ?
    C10 C11 H11 . . 120.0 ?
    C13 C12 Cl3 . . 111.9(3) ?
    C13 C12 H12A . . 109.2 ?
    Cl3 C12 H12A . . 109.2 ?
    C13 C12 H12B . . 109.2 ?
    Cl3 C12 H12B . . 109.2 ?
    H12A C12 H12B . . 107.9 ?
    C14 C13 C12 . . 113.8(3) ?
    C14 C13 H13A . . 108.8 ?
    C12 C13 H13A . . 108.8 ?
    C14 C13 H13B . . 108.8 ?
    C12 C13 H13B . . 108.8 ?
    H13A C13 H13B . . 107.7 ?
    C15 C14 C13 . . 112.4(3) ?
    C15 C14 H14A . . 109.1 ?
    C13 C14 H14A . . 109.1 ?
    C15 C14 H14B . . 109.1 ?
    C13 C14 H14B . . 109.1 ?
    H14A C14 H14B . . 107.9 ?
    O2 C15 N3 . . 122.0(3) ?
    O2 C15 C14 . . 123.5(3) ?
    N3 C15 C14 . . 114.4(3) ?
    N4 C16 N3 . . 116.9(3) ?
    N4 C16 S2 . . 124.2(2) ?
    N3 C16 S2 . . 118.8(2) ?
    C22 C17 C18 . . 121.4(3) ?
    C22 C17 N4 . . 119.2(3) ?
    C18 C17 N4 . . 119.4(3) ?
    C17 C18 C19 . . 118.0(3) ?
    C17 C18 H18 . . 121.0 ?
    C19 C18 H18 . . 121.0 ?
    C20 C19 C18 . . 122.1(3) ?
    C20 C19 Cl4 . . 119.3(3) ?
    C18 C19 Cl4 . . 118.7(3) ?
    C21 C20 C19 . . 118.7(3) ?
    C21 C20 H20 . . 120.7 ?
    C19 C20 H20 . . 120.7 ?
    C20 C21 C22 . . 120.6(4) ?
    C20 C21 H21 . . 119.7 ?
    C22 C21 H21 . . 119.7 ?
    C17 C22 C21 . . 119.3(3) ?
    C17 C22 H22 . . 120.3 ?
    C21 C22 H22 . . 120.3 ?
loop_
    _geom_torsion_atom_site_label_1
    _geom_torsion_atom_site_label_2
    _geom_torsion_atom_site_label_3
    _geom_torsion_atom_site_label_4
    _geom_torsion_site_symmetry_1
    _geom_torsion_site_symmetry_2
    _geom_torsion_site_symmetry_3
    _geom_torsion_site_symmetry_4
    _geom_torsion
    _geom_torsion_publ_flag
    Cl1 C1 C2 C3 . . . . 61.8(4) ?
    C1 C2 C3 C4 . . . . 173.7(3) ?
    C5 N1 C4 O1 . . . . 1.6(6) ?
    C5 N1 C4 C3 . . . . 179.5(3) ?
    C2 C3 C4 O1 . . . . -28.8(5) ?
    C2 C3 C4 N1 . . . . 153.3(3) ?
    C6 N2 C5 N1 . . . . 177.1(3) ?
    C6 N2 C5 S1 . . . . -2.8(5) ?
    C4 N1 C5 N2 . . . . -8.1(5) ?
    C4 N1 C5 S1 . . . . 171.8(3) ?
    C5 N2 C6 C7 . . . . 95.8(4) ?
    C5 N2 C6 C11 . . . . -86.6(5) ?
    C11 C6 C7 C8 . . . . 0.2(6) ?
    N2 C6 C7 C8 . . . . 177.8(3) ?
    C6 C7 C8 C9 . . . . -0.3(6) ?
    C6 C7 C8 Cl2 . . . . -178.0(3) ?
    C7 C8 C9 C10 . . . . 0.4(7) ?
    Cl2 C8 C9 C10 . . . . 178.0(4) ?
    C8 C9 C10 C11 . . . . -0.4(7) ?
    C7 C6 C11 C10 . . . . -0.2(6) ?
    N2 C6 C11 C10 . . . . -177.8(4) ?
    C9 C10 C11 C6 . . . . 0.3(7) ?
    Cl3 C12 C13 C14 . . . . -68.4(5) ?
    C12 C13 C14 C15 . . . . 177.4(4) ?
    C16 N3 C15 O2 . . . . 8.2(6) ?
    C16 N3 C15 C14 . . . . -171.1(3) ?
    C13 C14 C15 O2 . . . . 6.6(5) ?
    C13 C14 C15 N3 . . . . -174.1(3) ?
    C17 N4 C16 N3 . . . . 177.8(3) ?
    C17 N4 C16 S2 . . . . -1.4(5) ?
    C15 N3 C16 N4 . . . . -1.2(5) ?
    C15 N3 C16 S2 . . . . 178.0(3) ?
    C16 N4 C17 C22 . . . . 113.8(4) ?
    C16 N4 C17 C18 . . . . -69.3(5) ?
    C22 C17 C18 C19 . . . . 0.0(5) ?
    N4 C17 C18 C19 . . . . -176.9(3) ?
    C17 C18 C19 C20 . . . . -0.8(5) ?
    C17 C18 C19 Cl4 . . . . 179.3(3) ?
    C18 C19 C20 C21 . . . . 1.0(6) ?
    Cl4 C19 C20 C21 . . . . -179.1(3) ?
    C19 C20 C21 C22 . . . . -0.4(6) ?
    C18 C17 C22 C21 . . . . 0.5(5) ?
    N4 C17 C22 C21 . . . . 177.4(3) ?
    C20 C21 C22 C17 . . . . -0.3(6) ?
loop_
    _geom_hbond_atom_site_label_D
    _geom_hbond_atom_site_label_H
    _geom_hbond_atom_site_label_A
    _geom_hbond_site_symmetry_D
    _geom_hbond_site_symmetry_H
    _geom_hbond_site_symmetry_A
    _geom_hbond_distance_DH
    _geom_hbond_distance_HA
    _geom_hbond_distance_DA
    _geom_hbond_angle_DHA
    _geom_hbond_publ_flag
    N2 H2 O1 . . 1_555 0.89(4) 1.97(4) 2.679(4) 136(3) yes
    N2 H2 O2 . . 1_555 0.89(4) 2.37(3) 3.089(4) 139(3) yes
    N4 H4 O1 . . 1_555 0.88(3) 2.38(3) 3.106(4) 140(3) yes
    N4 H4 O2 . . 1_555 0.88(3) 1.97(3) 2.656(4) 134(3) yes
    C3 H3A Cl1 . . 1_555 0.97 2.80 3.184(4) 104 no
    N1 H1 S2 . . 4_576 0.88(3) 2.57(2) 3.425(3) 167(3) yes
    N3 H3 S1 . . 4_575 0.874(18) 2.535(16) 3.397(3) 169(3) yes
    C3 H3B S1 . . 3_776 0.97 2.87 3.792(3) 160 yes
_iucr_refine_instructions_details
;
TITL a in P2(1)/c
CELL 0.71073 14.7762 10.9400 17.8153 90.000 111.327 90.000
ZERR 8.00 0.0008 0.0006 0.0010 0.000 0.002 0.000
LATT 1
SYMM -x, y+1/2, -z+1/2
SFAC C  H  N  O  S  Cl
UNIT 88  96  16  8  8  16
OMIT -3 51
OMIT  2   0   0
L.S. 20
ACTA
BOND $H
FMAP 2
PLAN 10
CONF
SIZE 0.3 0.35 0.41
HTAB
DFIX 0.88  0.01 N1 H1 N2 H2 N3 H3 N4 H4
TEMP 23.000
WGHT    0.069900    5.078000
FVAR       0.12681
CL1   6    1.209001    0.684327    0.713210    11.00000    0.09655    0.09314 =
         0.04040   -0.00085   -0.00189    0.01849
CL2   6    0.534149    1.048182    0.113554    11.00000    0.08261    0.10673 =
         0.06416    0.03113    0.01742    0.03093
CL3   6    0.473337    0.689317    0.009858    11.00000    0.05080    0.07490 =
         0.09297    0.00954   -0.01421    0.00888
CL4   6    1.268023    0.330132    0.456871    11.00000    0.07439    0.06299 =
         0.08823    0.01567   -0.00165    0.02983
S1    5    0.756258    1.018053    0.465848    11.00000    0.03434    0.04665 =
         0.03488   -0.00428    0.00569    0.01114
S2    5    1.017472    0.484684    0.163678    11.00000    0.03162    0.05354 =
         0.03370   -0.00060    0.01161    0.00460
O1    4    0.922241    0.692704    0.422746    11.00000    0.03877    0.05421 =
         0.04696   -0.01818    0.00050    0.00994
O2    4    0.792362    0.640162    0.255773    11.00000    0.03128    0.08718 =
         0.04150   -0.02401   -0.00025    0.01221
N1    3    0.901640    0.865849    0.485491    11.00000    0.02586    0.03760 =
         0.03011   -0.00617    0.00478    0.00348
N2    3    0.767253    0.840491    0.368885    11.00000    0.02852    0.04928 =
         0.03425   -0.00878    0.00181    0.01028
N3    3    0.846535    0.549130    0.165657    11.00000    0.02468    0.05039 =
         0.02653   -0.00550    0.00358    0.00154
N4    3    0.976530    0.583523    0.283766    11.00000    0.02570    0.05818 =
         0.03237   -0.00898    0.00415    0.00866
C1    1    1.194723    0.622714    0.616841    11.00000    0.04817    0.07005 =
         0.04567    0.00081    0.00510    0.02189
AFIX  23
H1A   2    1.235285    0.668256    0.594430    11.00000   -1.20000
H1B   2    1.216697    0.538470    0.623298    11.00000   -1.20000
AFIX   0
C2    1    1.090634    0.627479    0.558706    11.00000    0.03750    0.04727 =
         0.04032   -0.00088    0.00841    0.00740
AFIX  23
H2A   2    1.086269    0.589145    0.508410    11.00000   -1.20000
H2B   2    1.050179    0.581217    0.580862    11.00000   -1.20000
AFIX   0
C3    1    1.052591    0.756257    0.542016    11.00000    0.02727    0.04497 =
         0.04685   -0.00639    0.00205    0.00557
AFIX  23
H3A   2    1.050613    0.791261    0.591421    11.00000   -1.20000
H3B   2    1.097438    0.804599    0.525834    11.00000   -1.20000
AFIX   0
C4    1    0.953381    0.765146    0.477862    11.00000    0.02869    0.04171 =
         0.03551   -0.00052    0.00858    0.00295
C5    1    0.808819    0.901846    0.436611    11.00000    0.02746    0.03802 =
         0.03047    0.00487    0.00865    0.00122
C6    1    0.669506    0.864978    0.314632    11.00000    0.03759    0.05103 =
         0.03058   -0.00969    0.00147    0.01293
C7    1    0.654197    0.940032    0.250565    11.00000    0.04575    0.05485 =
         0.03929   -0.00539    0.00912    0.00851
AFIX  43
H7    2    0.705493    0.978620    0.241689    11.00000   -1.20000
AFIX   0
C8    1    0.556677    0.957182    0.197686    11.00000    0.05642    0.05900 =
         0.04017    0.00089    0.00899    0.01612
C9    1    0.482291    0.900356    0.210628    11.00000    0.03703    0.08403 =
         0.05912   -0.00717    0.00507    0.01047
AFIX  43
H9    2    0.418969    0.912561    0.174931    11.00000   -1.20000
AFIX   0
C10   1    0.498999    0.826534    0.274487    11.00000    0.03413    0.09690 =
         0.06242   -0.00504    0.00713   -0.00122
AFIX  43
H10   2    0.447542    0.788161    0.283239    11.00000   -1.20000
AFIX   0
C11   1    0.594024    0.807882    0.327526    11.00000    0.03782    0.07669 =
         0.04680   -0.00273    0.00506    0.00060
AFIX  43
H11   2    0.606180    0.756577    0.371743    11.00000   -1.20000
AFIX   0
C12   1    0.495311    0.606375    0.100872    11.00000    0.02946    0.08013 =
         0.06839   -0.01624    0.01341   -0.00570
AFIX  23
H12A  2    0.450110    0.633446    0.125559    11.00000   -1.20000
H12B  2    0.483808    0.520114    0.088480    11.00000   -1.20000
AFIX   0
C13   1    0.597559    0.623721    0.159560    11.00000    0.02909    0.07485 =
         0.05053   -0.01502    0.01152   -0.00259
AFIX  23
H13A  2    0.610744    0.710591    0.167420    11.00000   -1.20000
H13B  2    0.602745    0.589082    0.211084    11.00000   -1.20000
AFIX   0
C14   1    0.673334    0.566216    0.133087    11.00000    0.02771    0.04552 =
         0.03662   -0.00462    0.00560    0.00105
AFIX  23
H14A  2    0.662436    0.478678    0.127791    11.00000   -1.20000
H14B  2    0.666768    0.598128    0.080561    11.00000   -1.20000
AFIX   0
C15   1    0.774350    0.590061    0.191068    11.00000    0.02813    0.04514 =
         0.03493   -0.00214    0.00583    0.00535
C16   1    0.945342    0.543134    0.208541    11.00000    0.02637    0.03265 =
         0.02997    0.00392    0.00553    0.00161
C17   1    1.075817    0.580017    0.337147    11.00000    0.02574    0.04374 =
         0.02691   -0.00318    0.00654    0.00457
C18   1    1.118707    0.468950    0.365288    11.00000    0.03429    0.03911 =
         0.03729   -0.00506    0.00734   -0.00109
AFIX  43
H18   2    1.085050    0.396143    0.348067    11.00000   -1.20000
AFIX   0
C19   1    1.213174    0.469037    0.419831    11.00000    0.03528    0.04776 =
         0.03743    0.00224    0.00875    0.01280
C20   1    1.264679    0.575264    0.445406    11.00000    0.02419    0.06862 =
         0.04183   -0.00628    0.00349    0.00254
AFIX  43
H20   2    1.328583    0.573191    0.481588    11.00000   -1.20000
AFIX   0
C21   1    1.220087    0.684333    0.416581    11.00000    0.03734    0.05016 =
         0.06138   -0.01120    0.00920   -0.00932
AFIX  43
H21   2    1.253889    0.757098    0.433590    11.00000   -1.20000
AFIX   0
C22   1    1.124699    0.687265    0.362097    11.00000    0.03690    0.03846 =
         0.04688    0.00343    0.00842    0.00443
AFIX  43
H22   2    1.094550    0.761531    0.342873    11.00000   -1.20000
AFIX   0
H1    2    0.922794    0.912158    0.528524    11.00000    0.03325
H3    2    0.826144    0.521474    0.116384    11.00000    0.03007
H4    2    0.933470    0.608889    0.303318    11.00000    0.04273
H2    2    0.800520    0.779175    0.360426    11.00000    0.05293
HKLF 4 1 1 0 0 0 1 0 0 0 1
REM  a in P2(1)/c
REM R1 =  0.0575 for   3897 Fo > 4sig(Fo)  and  0.0754 for all   4987 data
REM    323 parameters refined using      4 restraints
END
WGHT      0.0699      5.0781
REM Highest difference peak  1.517,  deepest hole -0.831,  1-sigma level  0.088
Q1    1   0.4102  0.8214  0.2508  11.00000  0.05    1.52
Q2    1   1.1478  0.6724  0.7094  11.00000  0.05    0.70
Q3    1   1.2983  0.3613  0.4312  11.00000  0.05    0.53
Q4    1   1.2683  0.3734  0.5002  11.00000  0.05    0.52
Q5    1   0.6062  1.0096  0.1794  11.00000  0.05    0.41
Q6    1   0.5949  1.1023  0.1405  11.00000  0.05    0.32
Q7    1   1.2237  0.7497  0.6914  11.00000  0.05    0.29
Q8    1   0.5969  0.6652  0.2055  11.00000  0.05    0.27
Q9    1   0.6337  0.5752  0.1484  11.00000  0.05    0.25
Q10   1   0.6688  0.5649 -0.0104  11.00000  0.05    0.25
;
