# Supplementary material for: 1-(4-Chloro­butano­yl)-3-(3-chloro­phen­yl)thio­urea
Source: Acta Crystallogr Sect E Struct Rep Online. 2014 May 17;70(Pt 6):o675. doi: 10.1107/S1600536814009295 (PMC4051110; doi:10.1107/S1600536814009295)
Supplement: Supplementary file 2 [file e-70-0o675-Isup2.hkl]

# 
# h,k,l, Fc-squared, Fo-squared, sigma(Fo-squared) and status flag 
# 
data_I
_shelx_title ' a in P2(1)/c' 
_shelx_refln_list_code          4 
_shelx_F_calc_maximum      270.09 
_exptl_crystal_F_000      1200.00 
_reflns_d_resolution_high  0.8256 
 
loop_ 
 _symmetry_equiv_pos_as_xyz 
 'x, y, z' 
 '-x, y+1/2, -z+1/2' 
 '-x, -y, -z' 
 'x, -y-1/2, z-1/2' 
 
_cell_length_a    14.7762 
_cell_length_b    10.9400 
_cell_length_c    17.8153 
_cell_angle_alpha  90.000 
_cell_angle_beta  111.327 
_cell_angle_gamma  90.000 
 
_shelx_F_squared_multiplier     1.000 
 
loop_ 
 _refln_index_h 
 _refln_index_k 
 _refln_index_l 
 _refln_F_squared_calc 
 _refln_F_squared_meas 
 _refln_F_squared_sigma 
 _refln_observed_status 
   3   0   0    22523.70    17272.29    237.93 o 
   4   0   0    64291.60    46740.77    641.71 o 
   5   0   0        5.61       31.68      4.94 o 
   6   0   0     2149.35     3064.34     44.37 o 
   7   0   0    14425.89    15466.90    212.89 o 
   8   0   0     1078.59     1104.80     17.94 o 
   9   0   0     1505.70     1585.28     24.25 o 
  10   0   0       34.30       69.04      6.29 o 
  11   0   0      274.04      417.34     13.90 o 
  12   0   0      158.37      177.11     13.61 o 
  13   0   0        7.67       29.82      8.34 o 
  14   0   0      156.06      151.22     14.93 o 
  15   0   0      348.40      384.34     17.13 o 
  16   0   0      165.59      343.30     25.66 o 
   2   1   0     2141.74     1975.48     23.39 o 
   3   1   0      117.70      202.64      4.43 o 
   4   1   0     9160.07     9769.44    101.13 o 
   5   1   0      602.60      625.31      9.34 o 
   6   1   0     2035.39     2064.36     23.07 o 
   7   1   0     2694.76     2372.94     26.12 o 
   8   1   0     4288.21     4193.11     43.08 o 
   9   1   0      799.07      711.35      9.97 o 
  10   1   0      533.74      404.45      7.59 o 
  11   1   0      831.34      723.31     11.33 o 
  12   1   0      469.64      610.23     14.26 o 
  13   1   0       49.70       33.76      4.75 o 
  14   1   0       61.76       40.67      7.05 o 
  15   1   0        0.68        9.72      7.05 o 
  16   1   0      105.55      161.47     12.41 o 
   0   2   0     8130.30     7871.04    187.86 o 
   1   2   0      447.79      688.32     10.21 o 
   2   2   0      559.37      291.63      4.50 o 
   3   2   0     2125.61     2744.98     25.26 o 
   4   2   0     1434.97     1561.33     15.31 o 
   5   2   0      645.64      626.42      8.02 o 
   6   2   0     2436.47     2854.62     27.27 o 
   7   2   0     2213.92     2231.33     22.16 o 
   8   2   0     1054.18     1054.64     12.70 o 
   9   2   0     1687.73     1606.89     18.62 o 
  10   2   0      609.70      609.58      9.83 o 
  11   2   0       83.64      120.88      6.16 o 
  12   2   0      616.36      566.48     13.60 o 
  13   2   0      195.95      159.86     10.34 o 
  14   2   0      103.52      146.64     10.35 o 
  15   2   0       94.75       95.15      9.18 o 
  16   2   0       46.26       86.17      9.41 o 
   1   3   0     7149.67     8015.44     73.29 o 
   2   3   0      955.62      765.27      8.56 o 
   3   3   0       16.85       14.14      2.31 o 
   4   3   0        1.81       -2.41      1.80 o 
   5   3   0     2197.88     1998.83     26.23 o 
   6   3   0     2019.02     1871.09     22.58 o 
   7   3   0     1219.16     1454.50     15.96 o 
   8   3   0        1.98       -2.81      2.96 o 
   9   3   0        6.11        0.82      3.35 o 
  10   3   0     2486.90     2593.56     31.00 o 
  11   3   0      562.59      557.49     20.45 o 
  12   3   0       13.86       13.82      6.71 o 
  13   3   0       45.87       43.45      7.37 o 
  14   3   0        0.10       -0.80      8.00 o 
  15   3   0       73.90       99.38      9.36 o 
  16   3   0       14.04       27.63      8.70 o 
   0   4   0      384.69      440.06     10.61 o 
   1   4   0     2218.24     2380.35     24.21 o 
   2   4   0     3400.22     3676.71     37.22 o 
   3   4   0     2236.03     2475.54     24.47 o 
   4   4   0     1874.79     1931.42     18.70 o 
   5   4   0      785.93      919.04     10.68 o 
   6   4   0       20.34       20.28      3.54 o 
   7   4   0     1058.51     1060.20     13.37 o 
   8   4   0      889.62      846.93     11.93 o 
   9   4   0        1.97       -4.17      3.93 o 
  10   4   0     2743.65     2801.60     30.69 o 
  11   4   0      322.55      306.08     11.31 o 
  12   4   0        1.07       -5.26      5.34 o 
  13   4   0      123.99      129.61      9.84 o 
  14   4   0      131.59      124.67      8.90 o 
  15   4   0       39.47       42.03      9.40 o 
   1   5   0      481.48      505.46      7.44 o 
   2   5   0     1299.07     1295.50     14.55 o 
   3   5   0     2141.34     2500.60     25.11 o 
   4   5   0      128.49      176.03      4.68 o 
   5   5   0     2767.45     3008.89     27.77 o 
   6   5   0      798.77      794.47     10.22 o 
   7   5   0     2724.33     2807.60     30.88 o 
   8   5   0      109.64      126.55      5.76 o 
   9   5   0        0.36        4.92      5.82 o 
  10   5   0      694.64      754.13     14.98 o 
  11   5   0      279.56      216.56     10.49 o 
  12   5   0       50.83       53.43      6.30 o 
  13   5   0       75.64       75.71     10.67 o 
  14   5   0        6.14        6.39     10.29 o 
  15   5   0       28.35       35.58     12.04 o 
   0   6   0     5556.91     6372.85     82.47 o 
   1   6   0        0.16        3.02      3.16 o 
   2   6   0     2926.86     3019.79     31.20 o 
   3   6   0      744.65      814.74     10.99 o 
   4   6   0     3856.19     3367.08     33.58 o 
   5   6   0      120.70      164.31      4.98 o 
   6   6   0      603.71      656.91      8.80 o 
   7   6   0       73.17      101.84      5.01 o 
   8   6   0     2540.49     2418.29     26.98 o 
   9   6   0      534.02      497.65     12.54 o 
  10   6   0      132.23      133.74      8.11 o 
  11   6   0       32.12       13.40      6.23 o 
  12   6   0       39.03       47.66      6.99 o 
  13   6   0       12.86       29.23      6.94 o 
  14   6   0       19.48       -2.21     11.46 o 
   1   7   0        6.25        1.36      3.26 o 
   2   7   0      109.43       93.22      4.38 o 
   3   7   0      459.54      418.32      9.43 o 
   4   7   0     2736.96     2894.14     28.95 o 
   5   7   0       29.28       36.30      3.98 o 
   6   7   0       17.09       10.70      3.42 o 
   7   7   0       93.22       90.50      4.75 o 
   8   7   0     1823.08     1815.90     22.47 o 
   9   7   0       73.16       77.89      5.94 o 
  10   7   0       59.80       51.17      6.77 o 
  11   7   0      358.66      347.39     12.47 o 
  12   7   0      428.85      509.51     15.66 o 
  13   7   0       10.38        2.39      9.72 o 
  14   7   0        2.60      -19.94     13.29 o 
   0   8   0     1322.01     1345.75     22.51 o 
   1   8   0     1284.46     1422.67     16.48 o 
   2   8   0       30.32       16.02      4.94 o 
   3   8   0     1128.89     1189.05     15.98 o 
   4   8   0       29.05        8.36      4.40 o 
   5   8   0      318.69      266.41      7.40 o 
   6   8   0        0.44       -7.29      4.86 o 
   7   8   0       41.44       46.01      5.44 o 
   8   8   0       16.39       23.97      7.87 o 
   9   8   0        0.00       -6.46      7.04 o 
  10   8   0      239.66      234.85     12.37 o 
  11   8   0        6.12       -4.85      5.45 o 
  12   8   0       49.69       41.01      7.44 o 
  13   8   0       37.65       23.97     11.58 o 
   1   9   0       86.70       89.90      5.99 o 
   2   9   0      111.27       79.95      5.76 o 
   3   9   0      451.44      439.36     10.01 o 
   4   9   0       24.57       21.46      5.03 o 
   5   9   0       17.48        4.94      5.85 o 
   6   9   0      112.81      110.69      7.43 o 
   7   9   0      352.78      393.38     11.11 o 
   8   9   0       11.47       -0.75      5.94 o 
   9   9   0        5.44        7.47      8.11 o 
  10   9   0       27.91       19.31      8.93 o 
  11   9   0      555.90      532.63     21.13 o 
  12   9   0       22.25       11.98     11.46 o 
   0  10   0       63.58       21.57      8.43 o 
   1  10   0        7.96       -2.76      5.92 o 
   2  10   0       18.65        1.34      6.20 o 
   3  10   0       79.80       77.70      6.98 o 
   4  10   0      351.99      315.58     12.41 o 
   5  10   0      134.37      151.27      8.94 o 
   6  10   0        0.37       -7.34      6.78 o 
   7  10   0       25.74       20.01      7.32 o 
   8  10   0      309.88      302.50     13.47 o 
   9  10   0        3.09       21.02     10.59 o 
  10  10   0      125.85      114.62     12.87 o 
   1  11   0      270.76      272.23     11.18 o 
   2  11   0       68.44       62.55      7.66 o 
   3  11   0      607.01      615.96     15.15 o 
   4  11   0        7.79        9.79      5.72 o 
   5  11   0       17.72       21.92      8.48 o 
   6  11   0       56.73       47.93      7.31 o 
   7  11   0       56.02       68.77     12.36 o 
   8  11   0       84.56      136.84     13.66 o 
   9  11   0      130.33      144.41     14.23 o 
   0  12   0       22.13       22.55     10.43 o 
   1  12   0       20.17       37.97      7.74 o 
   2  12   0      102.57      118.50      9.20 o 
   3  12   0      136.23      220.37     11.89 o 
   4  12   0      351.78      346.47     15.07 o 
   5  12   0       14.88       20.55      8.49 o 
   6  12   0       22.64       23.15     12.27 o 
   7  12   0       28.01       59.13     13.12 o 
   1  13   0       22.11       39.22      9.15 o 
   2  13   0        3.89       -4.51      8.73 o 
   3  13   0        2.80       16.13     12.16 o 
 -16   1   1      247.91      325.91     14.08 o 
 -15   1   1      211.28      214.05      9.67 o 
 -14   1   1       58.48       47.47      7.84 o 
 -13   1   1      730.27      672.16     13.81 o 
 -12   1   1     3644.06     3828.81     41.04 o 
 -11   1   1      581.50      502.88      8.96 o 
 -10   1   1        1.26       11.93      3.62 o 
  -9   1   1     2401.77     2443.55     26.68 o 
  -8   1   1      524.08      342.69      7.66 o 
  -7   1   1       85.18      113.35      4.99 o 
  -6   1   1      601.19      460.36      6.91 o 
  -5   1   1     6693.82     6710.70     65.87 o 
  -4   1   1     2336.34     3270.31     30.35 o 
  -3   1   1     4437.37     3971.94     36.07 o 
  -2   1   1     3532.48     2842.10    149.29 o 
   1   1   1       11.69       -2.80      1.87 o 
   2   1   1     2680.29     3067.81     31.57 o 
   3   1   1        5.19       -1.84      3.29 o 
   4   1   1        0.09        4.03      2.49 o 
   5   1   1       26.28       23.11      2.30 o 
   6   1   1     6496.63     7566.51     76.99 o 
   7   1   1       22.83       21.86      2.50 o 
   8   1   1     1830.63     2047.27     23.42 o 
   9   1   1      654.71      655.74      9.87 o 
  10   1   1      308.97      199.71      7.99 o 
  11   1   1     1007.22     1067.21     22.37 o 
  12   1   1       35.69       39.91      6.70 o 
  13   1   1        7.48        8.38      6.21 o 
  14   1   1      766.14      834.02     19.83 o 
  15   1   1      271.48      251.20     12.98 o 
  16   1   1        0.27       19.80      9.18 o 
 -16   2   1        0.24       23.35      8.57 o 
 -15   2   1        0.37        8.15      7.71 o 
 -14   2   1       62.93       33.76      7.04 o 
 -13   2   1      478.99      436.54     10.47 o 
 -12   2   1        3.89        8.46      4.41 o 
 -11   2   1       59.24       25.65      4.31 o 
 -10   2   1      166.95      164.93      5.77 o 
  -9   2   1     2046.05     2193.58     23.35 o 
  -8   2   1      746.81      729.47      9.80 o 
  -7   2   1       81.32       30.76      3.14 o 
  -6   2   1      450.69      582.14      7.07 o 
  -5   2   1     1340.83     1660.16     15.80 o 
  -4   2   1     1134.47      976.31      9.88 o 
  -3   2   1     2551.10     2611.55     22.74 o 
  -2   2   1    11707.51    11609.20    105.72 o 
  -1   2   1    16966.56    16275.07    371.55 o 
   0   2   1       50.97      104.11      4.14 o 
   1   2   1     1194.78      905.33      9.45 o 
   2   2   1        0.23        6.74      2.36 o 
   3   2   1      517.86      489.85      6.55 o 
   4   2   1       26.88       37.78      2.20 o 
   5   2   1      898.99      973.00     11.80 o 
   6   2   1     3758.99     3960.55     41.23 o 
   7   2   1      159.08      160.14      5.84 o 
   8   2   1      248.85      296.42      7.74 o 
   9   2   1      714.33      706.76     12.91 o 
  10   2   1     1464.54     1607.15     21.09 o 
  11   2   1      105.12       44.96      6.30 o 
  12   2   1      150.20      118.09      8.71 o 
  13   2   1      142.93      114.29      8.93 o 
  14   2   1       21.20       37.99      7.98 o 
  15   2   1       27.43       26.86      8.42 o 
  16   2   1       99.18       76.92     10.10 o 
 -16   3   1      717.54      713.53     19.28 o 
 -15   3   1      102.28      156.91     11.83 o 
 -14   3   1      253.74      292.24     13.12 o 
 -13   3   1       47.15       35.42      6.47 o 
 -12   3   1     2217.06     2024.64     29.92 o 
 -11   3   1     2221.42     2233.74     27.83 o 
 -10   3   1       48.47       14.70      3.65 o 
  -9   3   1       43.40       57.32      3.43 o 
  -8   3   1        1.71        4.81      2.46 o 
  -7   3   1     2938.54     2552.69     24.17 o 
  -6   3   1       81.79       35.46      3.31 o 
  -5   3   1     5614.84     5508.00     50.69 o 
  -4   3   1       97.63      109.37      3.00 o 
  -3   3   1     5429.38     6013.47     54.32 o 
  -2   3   1    11444.75    12354.82    116.13 o 
  -1   3   1    26895.53    27281.26    642.82 o 
   0   3   1     1419.58     1746.11     17.02 o 
   1   3   1     5514.35     5259.14     48.56 o 
   2   3   1    25371.19    24369.76    456.98 o 
   3   3   1     5181.13     4785.32     44.42 o 
   4   3   1     7401.02     8321.25     76.67 o 
   5   3   1      232.49      290.06     11.12 o 
   6   3   1     8338.74     8552.38     79.41 o 
   7   3   1        1.11        9.29      2.78 o 
   8   3   1     2442.52     2272.83     24.75 o 
   9   3   1        5.46        8.62      3.26 o 
  10   3   1      964.62     1071.32     17.12 o 
  11   3   1      752.31      782.93     17.36 o 
  12   3   1       25.40       63.53      7.73 o 
  13   3   1       54.82       54.37      7.87 o 
  14   3   1       16.87       17.25      7.45 o 
  15   3   1      327.64      469.62     16.33 o 
 -16   4   1      105.87      104.78     14.34 o 
 -15   4   1       35.68       30.50      8.03 o 
 -14   4   1      284.32      251.52     12.71 o 
 -13   4   1      652.52      645.11     16.70 o 
 -12   4   1      116.78      145.45      7.99 o 
 -11   4   1      404.83      526.16     15.90 o 
 -10   4   1     5468.09     5550.53     58.83 o 
  -9   4   1       15.25        0.04      3.76 o 
  -8   4   1       51.07       44.66      3.91 o 
  -7   4   1      830.49      870.19     11.20 o 
  -6   4   1     5475.52     5873.78     56.14 o 
  -5   4   1     4057.86     4476.32     42.48 o 
  -4   4   1     5871.90     6139.97     56.02 o 
  -3   4   1      173.69      217.02      3.99 o 
  -2   4   1     2783.20     2670.71     27.13 o 
  -1   4   1      311.00      258.84      4.81 o 
   0   4   1     8617.69     9106.16     86.68 o 
   1   4   1     1907.79     1922.72     19.14 o 
   2   4   1        2.48        1.14      2.15 o 
   3   4   1     3732.55     3388.39     34.70 o 
   4   4   1      900.52      613.11      7.99 o 
   5   4   1     1431.13     1204.68     13.34 o 
   6   4   1     2281.94     1963.97     21.44 o 
   7   4   1     4522.28     4399.67     44.65 o 
   8   4   1        1.37       -5.10      3.40 o 
   9   4   1     1294.77     1255.68     15.39 o 
  10   4   1     2750.93     2924.57     34.21 o 
  11   4   1      329.46      474.42     13.33 o 
  12   4   1       34.64       24.34      7.17 o 
  13   4   1       57.54       43.75      8.07 o 
  14   4   1      123.62      137.40     13.70 o 
  15   4   1      104.52      113.36     10.29 o 
 -15   5   1       49.92       38.80     11.73 o 
 -14   5   1       82.78       73.65      7.73 o 
 -13   5   1     1123.14     1133.29     21.99 o 
 -12   5   1      137.79      162.00      9.91 o 
 -11   5   1      878.20      897.77     16.77 o 
 -10   5   1       71.75       40.03      5.68 o 
  -9   5   1     1036.93     1078.45     14.73 o 
  -8   5   1     1745.60     1694.99     19.77 o 
  -7   5   1       67.66       75.45      4.73 o 
  -6   5   1      108.42       63.78      4.19 o 
  -5   5   1      974.98      867.57      9.68 o 
  -4   5   1     1854.82     2064.25     21.71 o 
  -3   5   1      654.21      562.25      7.73 o 
  -2   5   1     1926.33     1985.11     21.20 o 
  -1   5   1       51.45       33.51      2.91 o 
   0   5   1      620.14      621.64      8.02 o 
   1   5   1     1232.58     1308.95     14.15 o 
   2   5   1     3171.53     3094.24     30.12 o 
   3   5   1        0.13       21.54      3.01 o 
   4   5   1     2157.75     2467.10     23.38 o 
   5   5   1      416.53      445.85      6.81 o 
   6   5   1        1.33       -4.13      2.75 o 
   7   5   1      144.53      130.37      5.39 o 
   8   5   1       83.90       52.99      4.43 o 
   9   5   1     1326.55     1413.23     17.48 o 
  10   5   1     2514.12     2444.32     33.25 o 
  11   5   1      340.50      380.30     10.71 o 
  12   5   1       12.87        5.11      8.83 o 
  13   5   1       70.54       51.78     10.58 o 
  14   5   1      486.43      508.44     21.67 o 
  15   5   1      119.18      111.42     14.86 o 
 -15   6   1       33.31       45.12     14.29 o 
 -14   6   1      101.10      158.09     12.19 o 
 -13   6   1       30.77       35.29      8.50 o 
 -12   6   1       29.24       21.87      7.56 o 
 -11   6   1       36.85       47.81      6.73 o 
 -10   6   1      264.91      247.56     10.35 o 
  -9   6   1      108.67      107.44      6.77 o 
  -8   6   1      488.90      510.56     11.35 o 
  -7   6   1      546.11      485.23      8.13 o 
  -6   6   1       10.38       14.92      3.39 o 
  -5   6   1     4669.56     4915.01     48.46 o 
  -4   6   1      163.07       98.51      4.39 o 
  -3   6   1      128.17      143.41      6.01 o 
  -2   6   1      254.08      294.74      6.16 o 
  -1   6   1     1050.86      990.46     11.47 o 
   0   6   1       15.39        5.96      3.47 o 
   1   6   1     1779.28     1930.69     20.49 o 
   2   6   1     1078.72     1048.33     12.58 o 
   3   6   1      138.81       79.64      3.99 o 
   4   6   1      204.61      272.00      6.27 o 
   5   6   1      474.48      535.98      7.64 o 
   6   6   1       66.65       67.85      3.72 o 
   7   6   1     1291.38     1304.91     15.16 o 
   8   6   1     2501.40     2474.26     26.76 o 
   9   6   1      525.17      524.92     14.10 o 
  10   6   1      776.88      768.10     15.33 o 
  11   6   1       17.01       20.79      6.34 o 
  12   6   1        1.66        3.57      5.95 o 
  13   6   1      476.39      459.29     20.81 o 
  14   6   1       38.62       57.07     12.57 o 
 -14   7   1       27.90       29.29     12.75 o 
 -13   7   1      462.64      494.44     17.39 o 
 -12   7   1      219.39      226.17     12.62 o 
 -11   7   1       68.79       64.35      7.77 o 
 -10   7   1      121.65      108.09      7.17 o 
  -9   7   1     1514.09     1446.91     23.41 o 
  -8   7   1     1082.06     1082.78     17.95 o 
  -7   7   1       99.23       62.27      4.91 o 
  -6   7   1      214.76      170.68      5.90 o 
  -5   7   1      395.74      355.52      7.76 o 
  -4   7   1     1465.47     1512.52     18.01 o 
  -3   7   1       23.79       17.60      4.34 o 
  -2   7   1        8.18       12.10      3.27 o 
  -1   7   1      652.52      681.77      9.50 o 
   0   7   1      501.81      423.45      7.54 o 
   1   7   1       42.87       20.64      3.51 o 
   2   7   1       89.23       73.68      4.73 o 
   3   7   1      343.52      374.87      7.41 o 
   4   7   1       93.66       89.18      4.85 o 
   5   7   1        2.66       -5.01      3.34 o 
   6   7   1     1223.01     1110.93     12.84 o 
   7   7   1       37.99       29.61      4.26 o 
   8   7   1       29.15       26.31      5.11 o 
   9   7   1        3.45       -9.39      6.26 o 
  10   7   1     1185.72     1177.91     20.19 o 
  11   7   1        2.53        4.05      7.71 o 
  12   7   1      202.35      214.74     11.40 o 
  13   7   1       35.13       22.62     13.65 o 
 -13   8   1       24.99       22.19     11.94 o 
 -12   8   1       58.58       55.94      9.40 o 
 -11   8   1       38.12       54.86      8.77 o 
 -10   8   1       48.46       49.31      8.90 o 
  -9   8   1      254.12      230.71     12.31 o 
  -8   8   1      188.31      206.41     10.42 o 
  -7   8   1      132.04       99.21      6.37 o 
  -6   8   1        0.32       -2.58      4.92 o 
  -5   8   1      501.86      544.37     10.84 o 
  -4   8   1       98.04       95.50      4.33 o 
  -3   8   1      141.96      146.28      6.27 o 
  -2   8   1        7.52        1.55      3.87 o 
  -1   8   1     2573.56     2731.86     26.93 o 
   0   8   1      792.81      878.54     14.42 o 
   1   8   1      392.68      410.99      8.52 o 
   2   8   1       34.77       17.83      4.72 o 
   3   8   1     2700.51     2815.21     30.98 o 
   4   8   1      185.25      171.65      7.10 o 
   5   8   1       61.89       44.95      4.38 o 
   6   8   1        2.71       -5.98      3.99 o 
   7   8   1      630.36      713.25     12.14 o 
   8   8   1       27.71       10.72      4.78 o 
   9   8   1      317.47      291.37     10.75 o 
  10   8   1       99.01      102.89      7.49 o 
  11   8   1       95.68       90.19      7.76 o 
  12   8   1        0.70      -14.48      9.66 o 
 -12   9   1        5.84        5.80     10.97 o 
 -11   9   1       67.74       61.45     10.96 o 
 -10   9   1        4.31       10.68      8.58 o 
  -9   9   1       66.29       83.93      8.84 o 
  -8   9   1      644.91      708.52     16.68 o 
  -7   9   1      373.40      313.55     10.61 o 
  -6   9   1        1.85       -4.59      5.87 o 
  -5   9   1       44.79       50.36      5.88 o 
  -4   9   1     1327.47     1286.95     17.44 o 
  -3   9   1       27.23       21.90      5.12 o 
  -2   9   1       16.30       17.25      4.66 o 
  -1   9   1        1.36       13.61      4.45 o 
   0   9   1     1512.46     1499.95     17.38 o 
   1   9   1       49.77       25.70      6.00 o 
   2   9   1      664.66      585.37     11.42 o 
   3   9   1       30.23       11.75      6.10 o 
   4   9   1      301.91      324.32      9.90 o 
   5   9   1       18.36        1.94      5.15 o 
   6   9   1      765.16      685.13     11.90 o 
   7   9   1       32.04       26.58      6.67 o 
   8   9   1        5.02        5.22      6.71 o 
   9   9   1       35.70       24.57      8.43 o 
  10   9   1       93.37      102.29      9.99 o 
  11   9   1       21.41        8.36     12.27 o 
 -11  10   1       52.17       37.43     13.43 o 
 -10  10   1      375.49      421.31     24.13 o 
  -9  10   1      281.28      319.50     17.14 o 
  -8  10   1      109.15      103.71      8.73 o 
  -7  10   1        7.77        1.93      6.59 o 
  -6  10   1      257.38      290.03     10.35 o 
  -5  10   1       11.23       11.83      5.05 o 
  -4  10   1      201.05      174.23      7.48 o 
  -3  10   1       42.03       33.57      6.82 o 
  -2  10   1      252.43      230.93      9.93 o 
  -1  10   1      784.36      802.25     14.58 o 
   0  10   1      137.83       97.92      6.72 o 
   1  10   1       82.14       60.25      6.43 o 
   2  10   1      171.96      163.26     10.12 o 
   3  10   1     1016.24     1122.63     18.57 o 
   4  10   1       65.61       70.03      6.74 o 
   5  10   1        0.49       -1.98      5.99 o 
   6  10   1        5.60       -4.36      7.36 o 
   7  10   1      463.35      509.29     14.71 o 
   8  10   1       61.57       61.81      8.25 o 
   9  10   1      180.59      194.31     18.60 o 
  10  10   1      128.81      124.60     12.71 o 
  -9  11   1       22.33       18.92     12.50 o 
  -8  11   1      156.71      158.32     18.12 o 
  -7  11   1       13.16       27.90      9.87 o 
  -6  11   1      176.61      181.07     17.61 o 
  -5  11   1       32.53       24.61     10.11 o 
  -4  11   1      200.44      217.23      8.50 o 
  -3  11   1       28.42       50.38      6.58 o 
  -2  11   1      225.05      226.74     12.19 o 
  -1  11   1      200.94      243.28     11.10 o 
   0  11   1        2.28        3.11      6.52 o 
   1  11   1      264.02      273.50     13.31 o 
   2  11   1        2.11        0.61      7.63 o 
   3  11   1      165.47      174.07     11.75 o 
   4  11   1       10.99       12.46      6.64 o 
   5  11   1        4.83        9.12      7.61 o 
   6  11   1       72.32       79.43      9.33 o 
   7  11   1       35.70       42.67     11.43 o 
   8  11   1      129.09      121.86     13.27 o 
  -7  12   1       14.25       11.67     13.43 o 
  -6  12   1        0.19       -5.53     12.91 o 
  -5  12   1      483.56      568.38     22.17 o 
  -4  12   1       51.71       67.95     11.95 o 
  -3  12   1        2.40       -0.71      7.37 o 
  -2  12   1       29.14       22.48      7.29 o 
  -1  12   1      346.57      368.50     13.68 o 
   0  12   1       61.08       70.36      8.04 o 
   1  12   1       47.46       53.28      8.36 o 
   2  12   1       29.50       42.74      8.42 o 
   3  12   1       20.61       23.83      8.14 o 
   4  12   1       20.43       31.57      7.73 o 
   5  12   1       36.43       37.36     10.20 o 
   6  12   1       89.96      100.09     11.29 o 
  -3  13   1        1.96       -3.97     14.42 o 
  -2  13   1        0.42       -0.09      9.92 o 
  -1  13   1      103.63       95.69      9.53 o 
   0  13   1       41.33       37.57      9.10 o 
   1  13   1       63.40       48.91      9.59 o 
   2  13   1       30.27       28.59      9.30 o 
 -17   0   2     1034.75     1017.50     53.13 o 
 -16   0   2       19.89       60.06     13.46 o 
 -15   0   2       96.47      139.10     13.68 o 
 -14   0   2      157.45      198.44     13.77 o 
 -13   0   2     1443.99     1355.46     35.69 o 
 -12   0   2     1163.13     1106.22     20.64 o 
 -11   0   2     2592.43     3150.39     44.57 o 
 -10   0   2      356.52      407.40     10.81 o 
  -9   0   2     2150.63     2123.75     31.03 o 
  -8   0   2     1601.33     1419.61     21.72 o 
  -7   0   2      348.75      306.28     39.65 o 
  -6   0   2      231.96      232.23      7.05 o 
  -5   0   2    10847.54    11972.26    164.38 o 
  -4   0   2     9136.36     9851.17    134.89 o 
  -3   0   2     3230.44     3307.63     46.12 o 
  -2   0   2       33.13       -4.66      3.11 o 
   1   0   2     1331.70     1463.11     59.70 o 
   2   0   2     7435.06     7995.97    107.21 o 
   3   0   2       47.13       52.06      4.69 o 
   4   0   2     1259.37     1847.50     27.34 o 
   5   0   2    26884.23    28623.88    809.92 o 
   6   0   2    44125.45    39712.66   1337.15 o 
   7   0   2      403.04      727.57     15.17 o 
   8   0   2      651.93      712.69     21.61 o 
   9   0   2      609.78      602.11     16.81 o 
  10   0   2     3548.91     3914.02     53.90 o 
  11   0   2      268.47      313.09     23.88 o 
  12   0   2       56.85       40.89      9.85 o 
  13   0   2      594.99      628.54     23.46 o 
  14   0   2     2395.45     2728.79     68.87 o 
  15   0   2       54.25       42.83     13.95 o 
 -17   1   2        1.85       32.81      8.39 o 
 -16   1   2        1.38        2.47      6.50 o 
 -15   1   2       49.06       21.14      8.64 o 
 -14   1   2        0.09        3.27      5.55 o 
 -13   1   2      425.03      398.52     11.18 o 
 -12   1   2      447.48      374.92      9.32 o 
 -11   1   2      117.78      144.22      6.33 o 
 -10   1   2       38.03        9.80      3.60 o 
  -9   1   2     2455.63     2779.26     29.92 o 
  -8   1   2      331.68      445.92      7.71 o 
  -7   1   2     1338.83     1627.35     18.14 o 
  -6   1   2      336.49      386.10      6.21 o 
  -5   1   2        2.51       -0.19      2.70 o 
  -4   1   2     3257.12     3331.57     31.92 o 
  -3   1   2     5136.82     4828.53     43.70 o 
  -2   1   2     1180.91     1059.09     11.52 o 
   0   1   2       10.58       -1.28      0.85 o 
   1   1   2     1907.21     2358.42     22.22 o 
   2   1   2     8361.19     7719.42     76.50 o 
   3   1   2     1712.56     1270.88     15.16 o 
   4   1   2       40.92        5.47      2.04 o 
   5   1   2      137.99      149.61      5.50 o 
   6   1   2       88.59      142.73      5.76 o 
   7   1   2     1616.83     1845.86     22.10 o 
   8   1   2      382.02      424.64      8.18 o 
   9   1   2       91.22      128.73      6.36 o 
  10   1   2       82.85       24.19      4.93 o 
  11   1   2      139.69      119.75      9.74 o 
  12   1   2      712.16      626.57     14.37 o 
  13   1   2        3.50        7.25      5.30 o 
  14   1   2       10.19       16.50      5.55 o 
  15   1   2       45.23       30.18      8.75 o 
 -17   2   2      262.49      370.27     16.93 o 
 -16   2   2      348.43      344.21     14.64 o 
 -15   2   2        0.06        2.85      5.47 o 
 -14   2   2      198.08      202.48      8.93 o 
 -13   2   2      548.82      577.19     11.85 o 
 -12   2   2     2542.40     2804.61     32.68 o 
 -11   2   2       29.55        0.33      4.72 o 
 -10   2   2     1925.48     1861.62     21.72 o 
  -9   2   2     2697.32     2894.17     31.07 o 
  -8   2   2     5196.10     5183.85     52.42 o 
  -7   2   2     1971.76     1770.52     18.80 o 
  -6   2   2       87.24      168.71      4.25 o 
  -5   2   2     1388.52     1829.73     17.35 o 
  -4   2   2      974.50      707.07      7.57 o 
  -3   2   2    21440.08    20976.33    247.16 o 
  -2   2   2    27204.88    26181.51    546.88 o 
  -1   2   2    14117.44    14060.78    139.62 o 
   0   2   2     7119.04     7323.95     61.77 o 
   1   2   2      254.57      264.81      4.02 o 
   2   2   2    20750.35    20925.42    380.61 o 
   3   2   2       46.02       54.19      3.53 o 
   4   2   2      950.11      933.55     16.39 o 
   5   2   2     2457.25     2927.73     32.06 o 
   6   2   2     2759.98     2934.28     32.60 o 
   7   2   2       38.61       27.20      3.48 o 
   8   2   2      652.40      639.49     10.80 o 
   9   2   2        9.87        0.31      4.12 o 
  10   2   2       98.54       81.86      6.93 o 
  11   2   2      522.65      574.20     13.88 o 
  12   2   2      298.93      275.56     12.03 o 
  13   2   2      318.22      280.57     12.03 o 
  14   2   2      331.86      323.61     15.37 o 
  15   2   2      123.87      111.57     10.71 o 
 -16   3   2       40.23       30.90      8.06 o 
 -15   3   2       53.68       56.84      6.96 o 
 -14   3   2       29.76       25.09      5.92 o 
 -13   3   2        6.18        2.53      5.09 o 
 -12   3   2       16.40       13.58      4.99 o 
 -11   3   2      266.24      240.72      7.66 o 
 -10   3   2      474.45      534.26      8.79 o 
  -9   3   2      775.24      789.50     10.12 o 
  -8   3   2        5.23        9.62      2.65 o 
  -7   3   2       95.66       69.45      4.62 o 
  -6   3   2     2315.42     2358.60     22.29 o 
  -5   3   2     1076.38     1239.32     12.46 o 
  -4   3   2     4798.87     4632.12     42.32 o 
  -3   3   2      121.37      170.55      4.03 o 
  -2   3   2     1454.60     1398.39     13.98 o 
  -1   3   2     6866.02     7210.35     64.25 o 
   0   3   2     2451.35     2685.58     24.21 o 
   1   3   2     5518.81     5615.83     51.73 o 
   2   3   2      907.67      830.10      9.44 o 
   3   3   2     2627.73     2657.71     27.73 o 
   4   3   2      595.46      634.98      7.92 o 
   5   3   2      486.67      426.00     11.07 o 
   6   3   2     1026.96     1060.10     12.26 o 
   7   3   2      266.33      184.88      5.41 o 
   8   3   2      187.47      181.03      7.40 o 
   9   3   2      191.32      201.69      9.03 o 
  10   3   2     1780.39     1746.32     27.24 o 
  11   3   2     2000.09     1905.98     28.90 o 
  12   3   2      154.40      121.20     11.07 o 
  13   3   2        8.14        8.70      7.03 o 
  14   3   2      258.86      273.68     12.89 o 
  15   3   2       50.34       56.35      8.87 o 
 -16   4   2      231.76      183.14     16.16 o 
 -15   4   2       39.10       42.07      9.13 o 
 -14   4   2       45.89       32.84      8.93 o 
 -13   4   2      289.77      284.18     12.92 o 
 -12   4   2       48.12       53.65      7.56 o 
 -11   4   2     1840.99     1959.74     26.71 o 
 -10   4   2      136.61      124.68      5.99 o 
  -9   4   2      409.72      389.34      8.18 o 
  -8   4   2     2984.32     2963.38     29.31 o 
  -7   4   2     3718.93     3904.13     37.24 o 
  -6   4   2      267.97      275.01      6.18 o 
  -5   4   2     4754.00     5828.89     54.86 o 
  -4   4   2     8794.24     9424.29     86.94 o 
  -3   4   2      319.15      272.29      4.95 o 
  -2   4   2     2852.17     2965.55     29.81 o 
  -1   4   2     1828.91     1870.21     18.33 o 
   0   4   2     1419.52     1390.77     13.98 o 
   1   4   2        1.51        0.54      2.06 o 
   2   4   2        5.89       -0.54      2.17 o 
   3   4   2      281.70      242.39      5.03 o 
   4   4   2       28.99       30.02      2.64 o 
   5   4   2        7.28        0.43      2.40 o 
   6   4   2      834.05      772.83      9.67 o 
   7   4   2      764.30      763.29     10.79 o 
   8   4   2     1414.32     1437.53     16.64 o 
   9   4   2      298.44      241.39      8.71 o 
  10   4   2     1148.75     1237.11     21.16 o 
  11   4   2      958.04      954.94     19.90 o 
  12   4   2       23.42        3.67      7.20 o 
  13   4   2       13.66        0.77      7.79 o 
  14   4   2      304.98      358.31     15.37 o 
  15   4   2        7.36        4.86      8.71 o 
 -15   5   2       62.06       98.56     12.63 o 
 -14   5   2       15.53        5.16      8.92 o 
 -13   5   2        3.28       10.80      7.78 o 
 -12   5   2       62.18       37.46      7.25 o 
 -11   5   2      491.50      478.72     12.55 o 
 -10   5   2      225.00      233.97      8.80 o 
  -9   5   2       42.87       28.76      4.08 o 
  -8   5   2      322.85      381.66      7.75 o 
  -7   5   2       11.82        5.47      4.80 o 
  -6   5   2       20.67       31.87      3.74 o 
  -5   5   2      974.78      920.20     11.24 o 
  -4   5   2     4212.56     4024.14     38.48 o 
  -3   5   2       23.45        0.02      2.98 o 
  -2   5   2     3439.13     3429.63     33.21 o 
  -1   5   2     1067.61     1304.79     14.59 o 
   0   5   2        0.51        5.64      2.78 o 
   1   5   2     6443.23     6598.61     61.53 o 
   2   5   2     1492.31     1503.03     18.57 o 
   3   5   2      492.28      526.68      8.52 o 
   4   5   2       60.27       35.12      2.88 o 
   5   5   2      783.11      825.56     10.64 o 
   6   5   2      155.50      144.65      5.03 o 
   7   5   2      952.07      962.31     12.18 o 
   8   5   2      355.33      364.59      8.11 o 
   9   5   2     1353.60     1366.03     18.98 o 
  10   5   2      251.73      279.33     10.38 o 
  11   5   2     2223.67     2216.36     36.77 o 
  12   5   2      293.22      320.53     19.27 o 
  13   5   2       73.36       44.41     10.71 o 
  14   5   2       26.36       37.34     11.35 o 
 -15   6   2       19.50       16.78     11.72 o 
 -14   6   2      155.14      131.72     13.52 o 
 -13   6   2     1117.54     1048.23     21.44 o 
 -12   6   2      130.46       94.48      7.72 o 
 -11   6   2        1.04       -0.63      5.47 o 
 -10   6   2       40.05       54.95      6.08 o 
  -9   6   2      159.33      157.17      7.54 o 
  -8   6   2      356.37      295.72      9.81 o 
  -7   6   2       63.68       27.65      4.26 o 
  -6   6   2      355.03      335.86      7.68 o 
  -5   6   2      145.99      190.94      6.63 o 
  -4   6   2      950.73     1085.47     13.85 o 
  -3   6   2        0.51       -0.74      3.42 o 
  -2   6   2      497.29      552.52      8.18 o 
  -1   6   2       34.88       18.69      2.98 o 
   0   6   2     1186.85      984.24     12.10 o 
   1   6   2     2768.62     2572.73     25.95 o 
   2   6   2      166.75      152.21      5.49 o 
   3   6   2       44.69       48.15      3.54 o 
   4   6   2      585.02      526.47      7.88 o 
   5   6   2     3357.69     3590.03     33.66 o 
   6   6   2     2088.94     2034.72     20.67 o 
   7   6   2        6.02       -2.93      3.74 o 
   8   6   2     1902.52     1862.50     23.85 o 
   9   6   2        6.74       -8.17      5.45 o 
  10   6   2     1174.30     1298.22     22.59 o 
  11   6   2      330.42      419.92     12.55 o 
  12   6   2      207.48      148.05     12.96 o 
  13   6   2        0.08       -1.27     10.78 o 
  14   6   2      739.26      863.48     38.47 o 
 -14   7   2       38.04        8.47     14.15 o 
 -13   7   2      351.75      372.40     16.23 o 
 -12   7   2       52.08       48.34      7.89 o 
 -11   7   2       14.59        0.52      8.26 o 
 -10   7   2      226.35      193.50     10.51 o 
  -9   7   2      687.46      717.36     15.36 o 
  -8   7   2        2.07       -5.59      6.46 o 
  -7   7   2      214.08      192.69     10.02 o 
  -6   7   2        0.22       -4.79      4.27 o 
  -5   7   2       84.72       77.68      4.72 o 
  -4   7   2       39.39        7.91      2.81 o 
  -3   7   2     1079.37      983.48     12.75 o 
  -2   7   2     1717.19     1805.79     19.67 o 
  -1   7   2      296.75      278.29      6.39 o 
   0   7   2       65.38       59.94      3.98 o 
   1   7   2       12.43       15.90      3.71 o 
   2   7   2     3684.23     3557.96     35.42 o 
   3   7   2      726.89      638.72      9.98 o 
   4   7   2      428.39      396.90      8.09 o 
   5   7   2      163.73      180.68      6.23 o 
   6   7   2      615.38      605.47      9.57 o 
   7   7   2      741.71      774.90     11.91 o 
   8   7   2      499.78      540.33     11.71 o 
   9   7   2      410.87      437.12     12.56 o 
  10   7   2      236.95      292.35     12.37 o 
  11   7   2       22.49       12.91      7.40 o 
  12   7   2      245.32      209.07     16.01 o 
  13   7   2       23.38        2.44     13.07 o 
 -13   8   2        0.03        0.35     12.79 o 
 -12   8   2      102.29      128.66     11.64 o 
 -11   8   2       99.35       82.53      9.90 o 
 -10   8   2        3.24       -2.73      7.87 o 
  -9   8   2      350.89      399.74     13.12 o 
  -8   8   2       78.44       64.56      7.08 o 
  -7   8   2        2.56        1.02      6.31 o 
  -6   8   2      419.96      346.68     10.12 o 
  -5   8   2      418.15      417.92      8.14 o 
  -4   8   2       63.48       60.42      4.59 o 
  -3   8   2        2.69       -1.26      4.14 o 
  -2   8   2        0.48        4.91      3.69 o 
  -1   8   2     3218.47     3324.23     32.73 o 
   0   8   2      180.75      202.58      8.13 o 
   1   8   2       54.98       36.05      4.39 o 
   2   8   2      451.20      463.24      9.80 o 
   3   8   2        6.28        1.42      4.53 o 
   4   8   2      507.38      481.49      9.38 o 
   5   8   2       61.32       19.67      4.60 o 
   6   8   2       28.43       26.80      4.75 o 
   7   8   2      746.75      751.36     12.81 o 
   8   8   2       17.95        7.93      5.40 o 
   9   8   2      353.85      413.43     14.04 o 
  10   8   2      125.75      100.53      8.20 o 
  11   8   2       72.15       88.26      9.30 o 
  12   8   2       14.56       -2.46     10.16 o 
 -12   9   2        4.18       27.57     12.16 o 
 -11   9   2      214.64      180.00     13.86 o 
 -10   9   2       86.32      107.99     10.28 o 
  -9   9   2       28.27       30.56      8.33 o 
  -8   9   2       27.88       32.10      7.52 o 
  -7   9   2       22.75       32.68      5.33 o 
  -6   9   2     2088.20     2136.95     34.22 o 
  -5   9   2      270.10      238.43     11.89 o 
  -4   9   2      378.49      359.78     12.81 o 
  -3   9   2        0.91       -3.22      3.89 o 
  -2   9   2      479.97      534.32     12.31 o 
  -1   9   2       76.66       80.23      5.27 o 
   0   9   2      209.33      207.33      9.05 o 
   1   9   2     1241.76     1225.26     16.15 o 
   2   9   2       18.46       15.07      5.80 o 
   3   9   2      844.87      762.86     13.83 o 
   4   9   2      397.15      355.72     11.02 o 
   5   9   2       41.02       30.20      5.52 o 
   6   9   2       51.60       33.82      5.43 o 
   7   9   2      133.02      129.70      7.43 o 
   8   9   2       97.62      113.14      7.11 o 
   9   9   2       36.43       38.66      7.08 o 
  10   9   2       54.12       44.44      7.99 o 
  11   9   2      297.89      313.59     16.92 o 
 -11  10   2       34.13       52.46     12.10 o 
 -10  10   2      314.96      420.50     19.65 o 
  -9  10   2        8.69       36.55      8.61 o 
  -8  10   2       40.16       35.26     10.24 o 
  -7  10   2       51.55       55.74      9.16 o 
  -6  10   2        2.09       12.38      9.02 o 
  -5  10   2       17.13       10.93      9.02 o 
  -4  10   2        5.95       -2.36      8.82 o 
  -3  10   2        3.57        2.49      3.87 o 
  -2  10   2       10.99        9.65      5.42 o 
  -1  10   2       15.39        3.73      5.47 o 
   0  10   2       31.85       13.10      5.92 o 
   1  10   2      392.76      379.95     11.59 o 
   2  10   2        9.53       16.90      6.69 o 
   3  10   2      433.24      442.17     14.88 o 
   4  10   2       10.11       -0.95      7.68 o 
   5  10   2      123.51      117.85      8.23 o 
   6  10   2       74.34       80.53      6.82 o 
   7  10   2      521.12      536.61     12.38 o 
   8  10   2       48.41       46.42      8.61 o 
   9  10   2       15.39       12.71     11.62 o 
  10  10   2        6.77       21.37     12.00 o 
  -9  11   2       13.14       33.97     12.39 o 
  -8  11   2        0.25        5.33     11.18 o 
  -7  11   2       14.60        9.00      9.14 o 
  -6  11   2      100.42      112.36     11.98 o 
  -5  11   2      208.20      284.97     15.88 o 
  -4  11   2        0.46        1.81      9.62 o 
  -3  11   2       70.32       61.00      8.14 o 
  -2  11   2       61.65       77.17      6.36 o 
  -1  11   2      284.94      317.70     11.51 o 
   0  11   2        5.66        4.24      6.71 o 
   1  11   2       12.72        6.42      7.22 o 
   2  11   2      104.37      100.07      8.48 o 
   3  11   2      478.81      507.34     14.98 o 
   4  11   2        5.25       -6.10      7.24 o 
   5  11   2      165.72      173.02     10.19 o 
   6  11   2      386.31      420.72     22.33 o 
   7  11   2      283.63      290.16     18.45 o 
   8  11   2       56.76       23.56     12.18 o 
  -7  12   2      177.23      216.86     25.12 o 
  -6  12   2        4.85       24.80     12.05 o 
  -5  12   2        1.11       38.89     11.78 o 
  -4  12   2        4.32        0.89     11.12 o 
  -3  12   2      123.67      125.86     11.29 o 
  -2  12   2       45.19       32.59      9.05 o 
  -1  12   2       16.62       13.59      7.00 o 
   0  12   2       35.36       21.46      7.41 o 
   1  12   2        6.57        1.04      8.14 o 
   2  12   2      135.00      119.19      9.62 o 
   3  12   2        0.88        6.88      8.48 o 
   4  12   2      109.54      119.51     10.27 o 
   5  12   2        8.12        3.25     10.16 o 
   6  12   2       81.47       71.45     11.41 o 
  -3  13   2       12.12       -6.13     14.87 o 
  -2  13   2      109.95      126.16     15.12 o 
  -1  13   2       31.87        0.64     11.95 o 
   0  13   2        2.03      -11.99      8.73 o 
   1  13   2       64.33       67.83      9.69 o 
   2  13   2       27.28       34.87     10.65 o 
 -17   1   3      318.83      313.93     14.37 o 
 -16   1   3      101.23       94.15      7.89 o 
 -15   1   3       23.18       16.85      6.40 o 
 -14   1   3      503.14      553.18     13.07 o 
 -13   1   3       14.68        5.70      5.46 o 
 -12   1   3      763.62      814.31     12.88 o 
 -11   1   3     2110.62     2018.59     21.77 o 
 -10   1   3      144.96       78.01      4.47 o 
  -9   1   3     4427.76     4351.17     43.09 o 
  -8   1   3      896.74      793.65     11.11 o 
  -7   1   3     2838.28     3538.18     37.95 o 
  -6   1   3     2202.34     2027.23     20.60 o 
  -5   1   3     5696.57     6081.35     57.44 o 
  -4   1   3     5882.02     6591.33     61.92 o 
  -3   1   3    46154.24    38589.82    359.67 o 
  -2   1   3     6539.92     6462.44     64.85 o 
  -1   1   3     6470.06     6259.01    148.64 o 
   0   1   3      100.37      107.38      2.65 o 
   1   1   3    26584.37    24127.41    336.20 o 
   2   1   3      866.02     1026.74     14.49 o 
   3   1   3     2946.23     3028.65     31.28 o 
   4   1   3     6626.23     6866.88     82.96 o 
   5   1   3    21993.71    22067.98    273.56 o 
   6   1   3     3154.47     3912.21     39.48 o 
   7   1   3     1557.02     1406.51     17.09 o 
   8   1   3      167.68      134.67      6.36 o 
   9   1   3      505.03      510.75     10.56 o 
  10   1   3      151.16      145.45      8.01 o 
  11   1   3      121.17      149.34      7.81 o 
  12   1   3       31.00        8.03      4.77 o 
  13   1   3        0.05       17.38      8.29 o 
  14   1   3       68.20       68.09     11.10 o 
  15   1   3        3.73       -0.38      9.92 o 
 -17   2   3        3.40       29.75      7.61 o 
 -16   2   3        0.01       -6.47      6.61 o 
 -15   2   3       63.10       84.37      6.72 o 
 -14   2   3      201.87      219.01      9.13 o 
 -13   2   3        6.44       -8.54      5.69 o 
 -12   2   3     3093.02     3428.96     38.90 o 
 -11   2   3      287.88      330.28      9.96 o 
 -10   2   3      171.49      161.20      6.67 o 
  -9   2   3      600.49      581.34      9.44 o 
  -8   2   3      823.93      792.17     10.38 o 
  -7   2   3     1651.95     1404.84     15.45 o 
  -6   2   3     1195.69      967.84     10.69 o 
  -5   2   3    12947.87    12942.89    108.46 o 
  -4   2   3     4932.82     4585.15     39.14 o 
  -3   2   3        0.77        1.64      2.22 o 
  -2   2   3    17798.71    17621.04    264.06 o 
  -1   2   3    72950.11    58551.85    742.05 o 
   0   2   3      971.66     1070.81     10.59 o 
   1   2   3      241.75      274.79      4.07 o 
   2   2   3      911.12      940.08      9.40 o 
   3   2   3     3182.14     3131.17     32.77 o 
   4   2   3     2744.59     3307.39     32.96 o 
   5   2   3       39.62       54.25      3.28 o 
   6   2   3      916.82      914.97     12.14 o 
   7   2   3        0.06       -4.93      3.29 o 
   8   2   3       72.89       46.40      3.96 o 
   9   2   3      598.51      540.85     10.40 o 
  10   2   3      254.72      215.43     14.88 o 
  11   2   3       87.99       98.01      7.18 o 
  12   2   3      418.68      366.65     12.46 o 
  13   2   3      278.55      324.05     12.93 o 
  14   2   3       82.79       97.40      8.55 o 
  15   2   3      100.13      131.46     14.63 o 
 -16   3   3       82.27      123.20      9.34 o 
 -15   3   3      163.27      178.71      8.82 o 
 -14   3   3        5.45        0.35      5.47 o 
 -13   3   3      202.34      167.89      8.01 o 
 -12   3   3      229.64      267.56      9.02 o 
 -11   3   3     1224.60     1081.07     13.91 o 
 -10   3   3     1331.78     1373.93     16.67 o 
  -9   3   3       44.29       13.79      2.99 o 
  -8   3   3      311.11      203.81      5.44 o 
  -7   3   3       49.66       32.26      2.90 o 
  -6   3   3    12488.60    13776.08    119.80 o 
  -5   3   3      169.91      195.12      3.88 o 
  -4   3   3     1807.09     2085.32     23.98 o 
  -3   3   3     8642.58     8327.23     77.53 o 
  -2   3   3     9153.14     9112.58     85.97 o 
  -1   3   3    22486.60    24334.66    297.37 o 
   0   3   3      237.14      204.06      5.00 o 
   1   3   3      755.70      739.24      8.13 o 
   2   3   3    10741.25    12643.03    111.49 o 
   3   3   3     2152.57     1846.73     18.72 o 
   4   3   3     1284.60     1504.66     15.29 o 
   5   3   3      475.90      354.21      6.15 o 
   6   3   3     4799.20     5053.15     48.46 o 
   7   3   3      153.56      104.18      5.17 o 
   8   3   3      396.70      492.54      9.39 o 
   9   3   3      402.84      513.38     10.37 o 
  10   3   3      263.80      148.56      8.39 o 
  11   3   3        1.85        2.90      6.23 o 
  12   3   3     1114.55      951.42     18.67 o 
  13   3   3      318.62      417.26     13.77 o 
  14   3   3      198.91      205.21     12.86 o 
  15   3   3        1.47       32.98      9.30 o 
 -16   4   3        0.00       -3.88      9.73 o 
 -15   4   3        0.04       -4.45      9.68 o 
 -14   4   3     1442.16     1417.30     24.07 o 
 -13   4   3       16.63       19.89      6.53 o 
 -12   4   3      692.25      580.02     13.24 o 
 -11   4   3     1610.64     1874.20     23.40 o 
 -10   4   3     2019.93     2060.47     21.37 o 
  -9   4   3        0.62        1.30      3.22 o 
  -8   4   3      217.33      227.48      5.88 o 
  -7   4   3      325.84      299.65      6.47 o 
  -6   4   3      663.94      625.30      8.78 o 
  -5   4   3      497.00      560.28      9.13 o 
  -4   4   3       20.81       10.47      3.07 o 
  -3   4   3      117.96      181.74      4.68 o 
  -2   4   3     1743.29     2056.00     22.76 o 
  -1   4   3     2772.49     2537.34     27.37 o 
   0   4   3       22.07       89.25      4.56 o 
   1   4   3    16287.03    16587.67    146.21 o 
   2   4   3       28.86       49.68      2.93 o 
   3   4   3     1681.13     1843.49     18.80 o 
   4   4   3     2991.49     3547.48     36.62 o 
   5   4   3     3345.14     3763.72     35.68 o 
   6   4   3      268.45      302.71      5.96 o 
   7   4   3     2108.56     1886.98     21.42 o 
   8   4   3     1009.01     1064.65     14.98 o 
   9   4   3      101.78       95.99      6.32 o 
  10   4   3      319.76      402.51     12.84 o 
  11   4   3       39.08       -1.17      7.07 o 
  12   4   3       37.99       15.28      6.85 o 
  13   4   3        4.96        6.51      7.72 o 
  14   4   3       96.91       75.67      9.39 o 
 -16   5   3        0.19       -8.11     11.26 o 
 -15   5   3       33.41       -1.00     10.85 o 
 -14   5   3      181.65      177.75     11.27 o 
 -13   5   3       36.91       39.63      8.18 o 
 -12   5   3      291.20      332.47     12.59 o 
 -11   5   3      927.25      983.37     15.94 o 
 -10   5   3       26.16        7.86      4.55 o 
  -9   5   3      828.20      840.69     13.16 o 
  -8   5   3       56.32       29.72      3.52 o 
  -7   5   3     2174.24     2178.17     23.84 o 
  -6   5   3       65.95       52.90      3.92 o 
  -5   5   3      226.39      227.17      6.98 o 
  -4   5   3       77.85      100.10      5.03 o 
  -3   5   3     9734.42     9746.09     91.63 o 
  -2   5   3     1784.85     1972.55     26.25 o 
  -1   5   3        1.29        0.71      3.09 o 
   0   5   3      381.84      490.11      7.03 o 
   1   5   3    11133.44    12033.11    109.93 o 
   2   5   3     2357.12     2502.51     24.38 o 
   3   5   3      114.22      181.59      5.83 o 
   4   5   3      437.02      550.49      8.25 o 
   5   5   3     1804.19     1812.29     19.51 o 
   6   5   3      295.36      287.61      6.40 o 
   7   5   3      112.48      110.04      4.93 o 
   8   5   3      581.88      609.23     10.19 o 
   9   5   3       60.92       41.45      4.54 o 
  10   5   3      756.31      865.12     19.70 o 
  11   5   3      341.87      348.64     15.71 o 
  12   5   3        1.35       -3.66      9.78 o 
  13   5   3       14.80       15.32      9.27 o 
  14   5   3       39.13       47.55     15.11 o 
 -15   6   3       37.31       39.33     11.82 o 
 -14   6   3       94.33       84.85     10.39 o 
 -13   6   3       57.28       51.16      8.44 o 
 -12   6   3       77.83       64.07      7.04 o 
 -11   6   3       58.38       30.18      5.40 o 
 -10   6   3       74.03       61.26      6.24 o 
  -9   6   3       23.86        8.61      6.56 o 
  -8   6   3       25.71       27.26      6.46 o 
  -7   6   3      844.42      788.85     11.99 o 
  -6   6   3      137.65      102.02      5.24 o 
  -5   6   3      905.39      827.97     12.23 o 
  -4   6   3      548.74      514.56      9.22 o 
  -3   6   3     1774.94     1798.29     19.59 o 
  -2   6   3     2004.90     2239.22     24.31 o 
  -1   6   3     1647.19     1634.45     17.87 o 
   0   6   3     5514.55     5877.66     54.07 o 
   1   6   3     1129.62     1026.62     12.44 o 
   2   6   3      330.58      334.78      6.72 o 
   3   6   3      290.80      237.91      6.21 o 
   4   6   3       14.11        0.20      3.22 o 
   5   6   3     1082.73      962.56     12.19 o 
   6   6   3      138.10      109.30      5.19 o 
   7   6   3      267.86      210.89      7.36 o 
   8   6   3      677.80      675.28     13.02 o 
   9   6   3     1904.08     1906.52     28.79 o 
  10   6   3        2.28        1.56      5.23 o 
  11   6   3      207.47      205.96     14.01 o 
  12   6   3      104.14      121.21     11.43 o 
  13   6   3      701.11      766.26     25.32 o 
 -14   7   3       25.55       23.15     15.13 o 
 -13   7   3        0.01       -1.89      9.49 o 
 -12   7   3       57.93       59.63     11.06 o 
 -11   7   3      204.27      203.27     10.94 o 
 -10   7   3       49.19       42.74      7.20 o 
  -9   7   3        0.08        1.49      6.73 o 
  -8   7   3        1.69        1.60      5.83 o 
  -7   7   3      318.74      301.31      9.13 o 
  -6   7   3      502.18      500.00      9.44 o 
  -5   7   3      108.65       78.13      5.72 o 
  -4   7   3      205.76      209.13      8.85 o 
  -3   7   3     1164.23     1255.15     15.71 o 
  -2   7   3     3003.32     3012.97     30.54 o 
  -1   7   3       29.61       42.29      4.35 o 
   0   7   3      940.00      916.29     12.17 o 
   1   7   3      256.66      305.87      7.01 o 
   2   7   3     1762.59     1775.41     19.61 o 
   3   7   3        0.06       -0.66      4.46 o 
   4   7   3     1054.32     1102.84     13.30 o 
   5   7   3        4.81       -5.86      3.90 o 
   6   7   3      460.68      418.97      9.94 o 
   7   7   3       34.16       35.87      5.24 o 
   8   7   3       76.79       64.01      6.77 o 
   9   7   3        6.18        6.08      6.87 o 
  10   7   3       71.17       53.96      7.69 o 
  11   7   3        5.68       -3.90      7.34 o 
  12   7   3      140.80      135.22     16.27 o 
  13   7   3        2.39        0.97     14.65 o 
 -13   8   3       18.70       13.03     14.02 o 
 -12   8   3        2.05        4.74      9.93 o 
 -11   8   3        4.62       -4.84      9.35 o 
 -10   8   3      121.34      109.83      8.91 o 
  -9   8   3      261.71      262.33     11.48 o 
  -8   8   3      296.33      253.96     10.48 o 
  -7   8   3       85.62       95.63      7.81 o 
  -6   8   3       40.82       31.19      7.01 o 
  -5   8   3       77.12       48.11      6.94 o 
  -4   8   3       31.54       13.63      5.64 o 
  -3   8   3      307.79      304.84      8.00 o 
  -2   8   3       10.31       23.71      5.28 o 
  -1   8   3     1025.47     1106.04     13.76 o 
   0   8   3       15.98        6.09      4.18 o 
   1   8   3      359.29      374.16      8.87 o 
   2   8   3      111.31       95.56      5.50 o 
   3   8   3      909.72      891.40     12.62 o 
   4   8   3      127.15      107.27      5.78 o 
   5   8   3     1318.25     1281.44     16.70 o 
   6   8   3      459.09      473.75     10.61 o 
   7   8   3       37.36       25.93      5.58 o 
   8   8   3      267.92      302.20     10.65 o 
   9   8   3      772.79      777.28     16.00 o 
  10   8   3        1.08       -4.83      7.82 o 
  11   8   3        4.56       -9.44      9.50 o 
  12   8   3      114.40      108.48     15.62 o 
 -12   9   3       78.52       74.74     14.46 o 
 -11   9   3       74.68       82.36     11.29 o 
 -10   9   3       75.76       65.60     10.16 o 
  -9   9   3      182.21      197.12     11.68 o 
  -8   9   3        1.59        3.18      8.18 o 
  -7   9   3        4.77        5.07      5.95 o 
  -6   9   3      102.00      113.07      9.52 o 
  -5   9   3      533.17      503.96     14.78 o 
  -4   9   3       85.49       71.09      8.34 o 
  -3   9   3       67.65       71.91      6.00 o 
  -2   9   3     1437.97     1425.30     19.43 o 
  -1   9   3       31.25       36.03      5.06 o 
   0   9   3       89.24       82.72      5.65 o 
   1   9   3      258.71      304.65     10.37 o 
   2   9   3      694.19      674.36     13.53 o 
   3   9   3       17.11        7.20      5.50 o 
   4   9   3        1.59       -8.35      5.57 o 
   5   9   3        0.01       -2.71      5.69 o 
   6   9   3      371.28      411.32     10.79 o 
   7   9   3       33.94       39.47      6.43 o 
   8   9   3       49.01       54.76      6.92 o 
   9   9   3      302.55      317.07     13.11 o 
  10   9   3      342.47      364.84     17.27 o 
  11   9   3        0.19      -15.49     10.33 o 
 -11  10   3        3.41        7.73     14.67 o 
 -10  10   3      510.85      573.53     31.44 o 
  -9  10   3      329.32      382.13     26.34 o 
  -8  10   3        6.20       -0.27     10.50 o 
  -7  10   3       28.23       20.38     10.23 o 
  -6  10   3      555.01      608.56     20.56 o 
  -5  10   3        2.44      -13.87      9.25 o 
  -4  10   3      257.22      288.83     14.11 o 
  -3  10   3      388.67      417.07     13.54 o 
  -2  10   3        5.42       12.31      6.25 o 
  -1  10   3        1.91       -2.35      5.22 o 
   0  10   3       51.28       51.76      6.06 o 
   1  10   3      312.50      324.23     11.15 o 
   2  10   3      132.38      132.38      8.33 o 
   3  10   3       18.40        0.12      6.96 o 
   4  10   3      289.15      311.59     12.47 o 
   5  10   3        2.12        1.25      6.65 o 
   6  10   3      140.12      128.49      8.29 o 
   7  10   3      261.41      221.65     10.80 o 
   8  10   3      601.82      630.35     16.98 o 
   9  10   3        1.22        9.36      9.56 o 
  -9  11   3        1.25       38.86     12.83 o 
  -8  11   3       21.52       21.19     12.15 o 
  -7  11   3       67.69       60.54     11.55 o 
  -6  11   3       56.85       42.50     11.78 o 
  -5  11   3        5.94       -4.26      9.99 o 
  -4  11   3      138.77      209.24     15.21 o 
  -3  11   3      498.18      497.05     17.57 o 
  -2  11   3       29.48       38.19      8.49 o 
  -1  11   3       90.14      104.34      7.61 o 
   0  11   3       12.83        6.33      6.57 o 
   1  11   3      376.73      377.62     12.48 o 
   2  11   3        2.32        2.58      7.43 o 
   3  11   3       63.57       49.23      7.88 o 
   4  11   3        0.33       -9.62      8.05 o 
   5  11   3       52.48       40.47      8.38 o 
   6  11   3       36.25       17.33      9.70 o 
   7  11   3       11.08        9.80      9.34 o 
   8  11   3       13.34       -2.85     11.90 o 
  -7  12   3        0.01       -1.30     11.66 o 
  -6  12   3      122.84      163.73     21.58 o 
  -5  12   3      359.02      428.18     19.68 o 
  -4  12   3       93.80       86.97     13.37 o 
  -3  12   3       18.83       22.79      8.11 o 
  -2  12   3       32.98       41.80      8.85 o 
  -1  12   3       43.78       45.10      9.12 o 
   0  12   3       40.04       46.76     12.66 o 
   1  12   3      131.79      122.68     10.24 o 
   2  12   3       27.31       16.58      8.82 o 
   3  12   3       56.48       62.80     10.19 o 
   4  12   3        5.73        4.22      9.90 o 
   5  12   3      208.44      211.52     13.64 o 
  -3  13   3       45.49       52.43     14.77 o 
  -2  13   3        7.64      -10.02     12.76 o 
  -1  13   3       23.35       15.77     13.28 o 
   0  13   3       29.06        3.24     11.58 o 
   1  13   3       56.16       71.94     10.66 o 
 -17   0   4        0.04        0.97     12.07 o 
 -16   0   4      790.12      896.28     25.64 o 
 -15   0   4     1521.30     1850.71     39.22 o 
 -14   0   4        8.87       10.96      9.07 o 
 -13   0   4      865.23      799.22     21.19 o 
 -12   0   4     2158.62     1893.39     30.09 o 
 -11   0   4     2562.09     2644.97     38.46 o 
 -10   0   4     2862.40     3203.96     44.84 o 
  -9   0   4     3005.53     3290.60     45.44 o 
  -8   0   4     1080.71     1063.65     18.81 o 
  -7   0   4     7649.62     8001.93    127.60 o 
  -6   0   4     2252.89     2659.97     43.05 o 
  -5   0   4      655.90      485.25      9.36 o 
  -4   0   4    13677.56    14484.25    198.77 o 
  -3   0   4    28728.26    26318.46    915.23 o 
  -2   0   4     4989.33     5241.88     77.04 o 
  -1   0   4      547.86      934.79     12.68 o 
   0   0   4      427.55      822.19     11.64 o 
   1   0   4       42.60       -2.43      1.62 o 
   2   0   4    15816.83    14967.23    197.45 o 
   3   0   4    15017.24    16661.20    418.79 o 
   4   0   4     2687.17     2881.56     45.12 o 
   5   0   4      235.83      285.76      8.76 o 
   6   0   4      161.82      168.37      8.28 o 
   7   0   4      381.15      300.84      7.51 o 
   8   0   4     1138.06     1097.13     24.41 o 
   9   0   4        3.87        1.94      8.08 o 
  10   0   4      108.68      147.39     15.08 o 
  11   0   4     2587.33     2434.83     60.93 o 
  12   0   4      944.96      838.89     31.18 o 
  13   0   4       20.79        5.29     12.46 o 
  14   0   4      159.28      106.65     16.34 o 
  15   0   4      388.08      522.79     31.20 o 
 -17   1   4       11.82       10.16      8.42 o 
 -16   1   4       61.51      103.50      8.55 o 
 -15   1   4       16.39       23.44      6.90 o 
 -14   1   4       44.37       54.38      6.87 o 
 -13   1   4      774.20      883.82     14.27 o 
 -12   1   4     1986.61     2236.78     24.27 o 
 -11   1   4        6.96        3.29      4.43 o 
 -10   1   4        0.15       -5.53      3.69 o 
  -9   1   4      659.06      513.92      9.46 o 
  -8   1   4     2042.40     1796.26     19.80 o 
  -7   1   4      485.84      632.51      8.41 o 
  -6   1   4       83.37       96.67      3.50 o 
  -5   1   4     4897.55     5183.62     47.44 o 
  -4   1   4     3424.93     4103.66     39.07 o 
  -3   1   4     3132.28     2604.29     27.06 o 
  -2   1   4     7856.56     9472.13     95.09 o 
  -1   1   4      390.86      515.33      5.93 o 
   0   1   4      223.93      228.07      4.04 o 
   1   1   4      768.59      867.24      8.91 o 
   2   1   4       16.14       26.78      1.77 o 
   3   1   4     2592.77     3168.85     33.17 o 
   4   1   4      445.77      549.20      8.92 o 
   5   1   4     1219.30     1404.21     18.06 o 
   6   1   4        0.01       -1.05      2.99 o 
   7   1   4     1701.83     1504.06     19.06 o 
   8   1   4        5.30        3.81      3.64 o 
   9   1   4       24.23       32.91      5.56 o 
  10   1   4      301.82      196.57     11.38 o 
  11   1   4       56.92       78.29      5.85 o 
  12   1   4      273.39      359.22     16.17 o 
  13   1   4       48.84       34.49      9.39 o 
  14   1   4       35.09       24.84     10.85 o 
  15   1   4       58.73       74.32     15.27 o 
 -17   2   4        0.99       -1.99      7.35 o 
 -16   2   4        3.87       -2.74      6.36 o 
 -15   2   4      863.48      917.84     17.70 o 
 -14   2   4        8.55       -9.12      6.08 o 
 -13   2   4       32.80       16.51      6.03 o 
 -12   2   4        1.21        2.76      5.23 o 
 -11   2   4     2861.85     2786.45     29.70 o 
 -10   2   4      348.98      334.13      8.04 o 
  -9   2   4       98.30       81.47      4.17 o 
  -8   2   4        9.19       -4.89      3.26 o 
  -7   2   4     3509.02     3938.70     38.51 o 
  -6   2   4     6070.90     6119.94     56.03 o 
  -5   2   4      465.59      316.24      4.39 o 
  -4   2   4    14889.62    14677.36    135.17 o 
  -3   2   4     1294.52     1337.85     13.59 o 
  -2   2   4    13415.58    14299.06    158.44 o 
  -1   2   4    12835.61    13150.90    120.92 o 
   0   2   4    11430.56    11733.96    111.03 o 
   1   2   4     3891.82     4421.39     40.15 o 
   2   2   4     7082.59     7365.26     68.80 o 
   3   2   4    18524.05    18451.86    168.66 o 
   4   2   4       90.76      268.06     12.34 o 
   5   2   4      470.50      427.10      7.70 o 
   6   2   4     3164.22     3089.52     33.45 o 
   7   2   4     2928.48     2756.17     29.36 o 
   8   2   4      438.01      437.60      8.52 o 
   9   2   4      139.98      116.41      8.78 o 
  10   2   4      295.55      321.83     22.97 o 
  11   2   4      625.70      643.47     15.24 o 
  12   2   4     1080.02     1016.49     21.54 o 
  13   2   4       45.37       39.74      6.67 o 
  14   2   4       13.95       14.21      9.47 o 
 -17   3   4       29.81       24.22      8.69 o 
 -16   3   4        0.60       -6.27      6.61 o 
 -15   3   4        0.01       -2.46      6.11 o 
 -14   3   4       53.24       53.05      6.10 o 
 -13   3   4       14.70       15.86      5.18 o 
 -12   3   4      192.93      146.12      6.67 o 
 -11   3   4      225.14      182.53      7.30 o 
 -10   3   4      172.55      148.35      5.37 o 
  -9   3   4      361.58      307.64      7.29 o 
  -8   3   4     1176.39     1136.48     13.06 o 
  -7   3   4       90.19       40.51      2.89 o 
  -6   3   4       28.58       52.00      2.97 o 
  -5   3   4     2289.13     2370.52     23.50 o 
  -4   3   4      191.65      128.55      4.24 o 
  -3   3   4     8442.53     8779.03     78.48 o 
  -2   3   4       73.36       57.20      2.92 o 
  -1   3   4     5923.76     6087.30     55.69 o 
   0   3   4      356.59      306.88      4.57 o 
   1   3   4     1841.09     1806.55     17.45 o 
   2   3   4      123.76      110.25      3.67 o 
   3   3   4       41.19       39.05      3.57 o 
   4   3   4     1278.94     1169.61     12.99 o 
   5   3   4     1206.59     1408.88     14.87 o 
   6   3   4       20.28        1.72      3.08 o 
   7   3   4     2342.72     2197.36     24.28 o 
   8   3   4      976.94      917.63     13.01 o 
   9   3   4      425.07      411.27      9.37 o 
  10   3   4     1436.31     1325.17     21.17 o 
  11   3   4      116.98      145.41      8.98 o 
  12   3   4       11.53       20.17      6.86 o 
  13   3   4      112.68      134.02      9.41 o 
  14   3   4      101.73      114.57     11.10 o 
 -16   4   4        0.59       -5.89      9.14 o 
 -15   4   4      696.68      758.87     18.87 o 
 -14   4   4      600.55      546.87     13.82 o 
 -13   4   4       88.40       95.84      7.13 o 
 -12   4   4       34.74       45.66      6.08 o 
 -11   4   4     3919.53     3917.80     41.41 o 
 -10   4   4     1757.84     1733.02     19.31 o 
  -9   4   4        6.93        2.32      3.28 o 
  -8   4   4        4.09       -1.75      2.73 o 
  -7   4   4      378.00      375.68      6.04 o 
  -6   4   4     2796.28     2691.41     25.94 o 
  -5   4   4      847.71      819.01     10.35 o 
  -4   4   4     1248.68     1337.98     14.98 o 
  -3   4   4      606.91      594.51      7.94 o 
  -2   4   4     2878.32     3112.16     29.65 o 
  -1   4   4        9.00        1.23      2.05 o 
   0   4   4      593.02      584.78      7.62 o 
   1   4   4     2657.13     2971.41     27.95 o 
   2   4   4      112.14       49.69      2.72 o 
   3   4   4     1174.17     1197.14     13.22 o 
   4   4   4      186.50      174.27      5.29 o 
   5   4   4       78.88       75.04      3.89 o 
   6   4   4      120.32       91.88      3.98 o 
   7   4   4      138.81      169.53      5.12 o 
   8   4   4      145.78      182.71      7.39 o 
   9   4   4     1024.18     1048.33     17.96 o 
  10   4   4      355.43      320.74     12.27 o 
  11   4   4       70.67       54.01      8.29 o 
  12   4   4      571.81      561.22     19.11 o 
  13   4   4      127.04      109.36      9.74 o 
  14   4   4       54.57       67.34     10.42 o 
 -16   5   4       23.44       -0.26     12.56 o 
 -15   5   4       34.06       10.89     10.62 o 
 -14   5   4        6.12       -1.74      9.00 o 
 -13   5   4       61.13       50.42      7.48 o 
 -12   5   4      193.23      176.65      9.11 o 
 -11   5   4      108.60       97.28      6.05 o 
 -10   5   4        0.04       -6.06      4.04 o 
  -9   5   4     1147.12     1110.01     13.63 o 
  -8   5   4       97.72       55.39      4.39 o 
  -7   5   4      116.38      111.88      6.00 o 
  -6   5   4       26.47       10.03      3.86 o 
  -5   5   4     5838.29     6305.07     61.85 o 
  -4   5   4       43.92       26.11      3.73 o 
  -3   5   4     2099.89     2134.76     21.65 o 
  -2   5   4      934.47      978.24     12.34 o 
  -1   5   4      110.39       87.19      4.40 o 
   0   5   4      649.42      683.11      8.56 o 
   1   5   4     4794.76     5017.15     47.25 o 
   2   5   4     2149.03     2442.02     24.91 o 
   3   5   4      890.46      939.67     11.15 o 
   4   5   4      518.27      436.97      7.82 o 
   5   5   4      350.83      341.40      8.35 o 
   6   5   4        0.15       -5.14      3.42 o 
   7   5   4     2645.51     2604.98     25.92 o 
   8   5   4      336.93      307.58      8.06 o 
   9   5   4       49.17       54.93      7.60 o 
  10   5   4      950.27      942.19     21.08 o 
  11   5   4       27.43       47.59     10.07 o 
  12   5   4      171.50      234.12     18.21 o 
  13   5   4      122.94      133.02     16.14 o 
 -15   6   4       19.51       13.31     11.09 o 
 -14   6   4       16.81       10.27      8.68 o 
 -13   6   4      162.13      150.92      9.57 o 
 -12   6   4       34.52       34.72      5.94 o 
 -11   6   4        1.90       -7.90      5.27 o 
 -10   6   4       69.57       45.50      6.65 o 
  -9   6   4        5.13       -4.83      5.27 o 
  -8   6   4      318.96      301.31     10.27 o 
  -7   6   4     1069.82     1169.01     16.18 o 
  -6   6   4     2068.79     2270.86     24.65 o 
  -5   6   4     1434.28     1392.04     17.57 o 
  -4   6   4      433.15      358.58      8.18 o 
  -3   6   4      885.14      866.83     11.33 o 
  -2   6   4     1604.09     1756.20     19.40 o 
  -1   6   4     7329.43     8156.71     77.85 o 
   0   6   4      514.48      564.83      8.28 o 
   1   6   4       60.50       65.73      4.06 o 
   2   6   4      147.71      107.19      4.63 o 
   3   6   4     2430.29     2357.11     23.71 o 
   4   6   4      239.90      175.51      5.68 o 
   5   6   4       90.48       77.95      4.47 o 
   6   6   4      398.62      319.62      7.52 o 
   7   6   4      103.97      114.77      5.82 o 
   8   6   4       12.51        3.86      5.65 o 
   9   6   4      212.97      237.43      9.42 o 
  10   6   4       14.39       21.69      9.35 o 
  11   6   4      579.51      528.36     19.22 o 
  12   6   4      118.05      128.45     14.11 o 
  13   6   4       27.08       34.85     10.85 o 
 -15   7   4        7.37       13.13     21.99 o 
 -14   7   4      480.52      492.28     21.74 o 
 -13   7   4      303.24      346.29     16.30 o 
 -12   7   4       77.28       73.49      9.56 o 
 -11   7   4       26.20       18.04      7.52 o 
 -10   7   4       65.75      107.67      8.82 o 
  -9   7   4       13.64        1.71      6.09 o 
  -8   7   4     2362.47     2229.36     28.97 o 
  -7   7   4      285.32      285.34     11.81 o 
  -6   7   4      620.93      640.30     13.62 o 
  -5   7   4       12.44       -7.08      4.72 o 
  -4   7   4     2455.59     2666.93     30.16 o 
  -3   7   4      306.65      291.19      7.41 o 
  -2   7   4     2464.62     2463.41     27.11 o 
  -1   7   4     1503.43     1626.52     19.37 o 
   0   7   4      152.47      144.97      6.00 o 
   1   7   4       70.52       60.37      4.13 o 
   2   7   4       13.57       13.44      3.77 o 
   3   7   4       19.77       19.44      4.04 o 
   4   7   4      412.48      353.35      7.73 o 
   5   7   4      597.57      566.10      9.36 o 
   6   7   4       32.09       24.06      5.02 o 
   7   7   4      443.79      392.95      9.89 o 
   8   7   4      459.23      471.76     12.14 o 
   9   7   4       31.06       14.55      7.16 o 
  10   7   4      124.39      140.34      9.90 o 
  11   7   4      122.52      110.58     13.10 o 
  12   7   4       11.81       18.98     13.03 o 
 -14   8   4      211.15      248.77     24.26 o 
 -13   8   4       92.96      103.02     14.47 o 
 -12   8   4       22.92        4.40      9.79 o 
 -11   8   4       83.99       90.22      9.54 o 
 -10   8   4      229.27      223.29     12.07 o 
  -9   8   4       27.69       32.46      6.36 o 
  -8   8   4       33.37        7.86      7.73 o 
  -7   8   4      723.78      741.53     17.53 o 
  -6   8   4      226.67      183.07     11.14 o 
  -5   8   4       28.98        4.41      5.93 o 
  -4   8   4     1043.81      971.20     15.61 o 
  -3   8   4      858.78      867.99     12.95 o 
  -2   8   4      176.08      163.59      7.11 o 
  -1   8   4     1813.69     1820.54     21.80 o 
   0   8   4        0.13       -4.18      4.81 o 
   1   8   4      100.42       78.69      5.08 o 
   2   8   4      164.75      184.05      7.70 o 
   3   8   4      855.90      760.70     12.04 o 
   4   8   4       36.14        5.72      5.11 o 
   5   8   4     1009.13     1029.29     15.29 o 
   6   8   4      964.35      933.66     15.70 o 
   7   8   4      962.92      887.54     15.47 o 
   8   8   4       32.02       18.98      6.38 o 
   9   8   4       54.06       32.77      7.90 o 
  10   8   4       29.26       26.66      8.42 o 
  11   8   4        1.04       -4.96     11.96 o 
 -13   9   4       20.20        9.98     13.07 o 
 -12   9   4        0.70        4.95     12.65 o 
 -11   9   4       24.83       44.69     15.95 o 
 -10   9   4      191.00      237.94     18.93 o 
  -9   9   4       16.88       30.83      9.81 o 
  -8   9   4      100.37       79.03      9.99 o 
  -7   9   4        4.41        9.77      6.85 o 
  -6   9   4      140.33      141.05     11.55 o 
  -5   9   4      319.22      332.68     15.05 o 
  -4   9   4      396.33      377.05     14.25 o 
  -3   9   4      108.94      155.68      8.46 o 
  -2   9   4     1422.57     1518.29     22.36 o 
  -1   9   4      135.78      115.82      7.55 o 
   0   9   4      770.18      809.73     13.84 o 
   1   9   4      412.34      419.53     12.94 o 
   2   9   4      352.12      311.00      9.81 o 
   3   9   4        9.83       -1.49      5.97 o 
   4   9   4      725.98      702.00     13.54 o 
   5   9   4      206.55      185.43      8.85 o 
   6   9   4       73.95       78.33      7.10 o 
   7   9   4      975.11      967.14     16.93 o 
   8   9   4      245.96      276.54     12.26 o 
   9   9   4      654.96      692.92     18.44 o 
  10   9   4      559.06      571.53     20.54 o 
 -11  10   4       11.81        2.88     15.57 o 
 -10  10   4      258.06      279.13     20.22 o 
  -9  10   4        2.47        5.52     13.69 o 
  -8  10   4        5.53       -1.24     11.13 o 
  -7  10   4       85.42       67.72     11.51 o 
  -6  10   4       47.83       16.56      9.40 o 
  -5  10   4       17.79       26.96      9.58 o 
  -4  10   4       77.10      121.47     12.50 o 
  -3  10   4      837.86      905.56     17.58 o 
  -2  10   4       82.05       45.29      8.03 o 
  -1  10   4      166.63      160.46      9.75 o 
   0  10   4        3.30        6.87      5.66 o 
   1  10   4      595.01      681.60     14.28 o 
   2  10   4        0.82       -0.64      6.99 o 
   3  10   4        5.55       -3.07      7.05 o 
   4  10   4      184.56      190.22      9.83 o 
   5  10   4        2.83        1.69      7.13 o 
   6  10   4      102.85      127.72      9.22 o 
   7  10   4       23.47       27.36      7.56 o 
   8  10   4      247.66      235.25     14.83 o 
   9  10   4      150.45      158.70     12.73 o 
  -9  11   4        5.94        7.51     13.79 o 
  -8  11   4      140.46      142.94     27.64 o 
  -7  11   4       33.20        0.18     11.49 o 
  -6  11   4        3.67       -7.49     11.32 o 
  -5  11   4       14.61       12.26     11.73 o 
  -4  11   4       99.59      119.03     13.22 o 
  -3  11   4        0.17       20.18      6.94 o 
  -2  11   4       12.54       11.52      7.62 o 
  -1  11   4       42.45       32.08      7.95 o 
   0  11   4       49.73       55.51      8.71 o 
   1  11   4      143.93      160.18     10.29 o 
   2  11   4        2.15        1.49      7.47 o 
   3  11   4        1.95       -7.45      8.51 o 
   4  11   4      148.27      118.60      9.66 o 
   5  11   4      484.70      484.35     16.64 o 
   6  11   4        5.15       -4.87      9.62 o 
   7  11   4        7.12      -10.28     10.36 o 
  -7  12   4       29.13       13.84     15.29 o 
  -6  12   4       27.31       72.64     15.90 o 
  -5  12   4       16.33        1.18     13.33 o 
  -4  12   4        1.84        1.39     15.92 o 
  -3  12   4       62.08       52.15      9.11 o 
  -2  12   4       25.78       31.90     10.12 o 
  -1  12   4       46.57       54.69     12.05 o 
   0  12   4       31.64       54.94     13.86 o 
   1  12   4        4.47       16.02     10.03 o 
   2  12   4        2.27       13.07      8.71 o 
   3  12   4        0.01       -5.55      8.97 o 
   4  12   4       47.24       45.27      9.89 o 
   5  12   4       27.43       26.09     10.86 o 
  -2  13   4        1.91       -5.87     13.00 o 
  -1  13   4        0.39        6.48     15.50 o 
 -17   1   5        0.90        1.29      9.03 o 
 -16   1   5      427.76      448.98     14.44 o 
 -15   1   5      318.64      293.30     12.67 o 
 -14   1   5      926.00     1007.07     18.29 o 
 -13   1   5      436.74      402.95     12.65 o 
 -12   1   5      415.17      395.50     10.14 o 
 -11   1   5     2838.24     2693.33     28.72 o 
 -10   1   5     1172.33     1324.24     15.90 o 
  -9   1   5      547.46      642.71      9.49 o 
  -8   1   5      720.40      598.40      9.06 o 
  -7   1   5     3253.86     2995.29     28.72 o 
  -6   1   5     1710.61     2042.60     20.43 o 
  -5   1   5      991.24      870.22     10.48 o 
  -4   1   5       85.86      115.25      3.07 o 
  -3   1   5    25492.75    25297.22    371.51 o 
  -2   1   5     2048.15     2374.80     23.55 o 
  -1   1   5    10956.84    12562.34    118.40 o 
   0   1   5    11068.92    11019.24     97.57 o 
   1   1   5     3703.16     3303.92     31.99 o 
   2   1   5     4555.92     4103.02     37.98 o 
   3   1   5     6028.52     7055.46     69.45 o 
   4   1   5     1588.14     1566.51     17.19 o 
   5   1   5       40.07       58.50      2.78 o 
   6   1   5        4.05       -1.31      2.79 o 
   7   1   5      833.28      707.71     11.32 o 
   8   1   5      138.67      129.78      7.07 o 
   9   1   5       32.84       23.08      4.96 o 
  10   1   5       21.98       38.17      6.06 o 
  11   1   5     1386.61     1540.96     31.61 o 
  12   1   5       99.38       71.95     10.11 o 
  13   1   5      123.73      132.18     12.93 o 
  14   1   5        7.85        0.40      9.93 o 
 -17   2   5        0.01        6.01      7.64 o 
 -16   2   5        0.27       -2.16      7.79 o 
 -15   2   5       17.45       24.93      7.15 o 
 -14   2   5        7.14       -6.91      6.61 o 
 -13   2   5       72.54       70.38      6.42 o 
 -12   2   5      243.81      300.83      9.87 o 
 -11   2   5      533.65      435.75      9.05 o 
 -10   2   5        2.58       -5.39      3.78 o 
  -9   2   5      137.23      107.55      4.88 o 
  -8   2   5       14.96        6.82      3.18 o 
  -7   2   5     1946.35     2150.59     22.26 o 
  -6   2   5      887.88      945.21     10.15 o 
  -5   2   5      408.15      339.19      5.19 o 
  -4   2   5     6311.50     7241.82     67.26 o 
  -3   2   5     1844.65     2065.74     21.26 o 
  -2   2   5      822.87      731.53      8.92 o 
  -1   2   5     1386.13     1619.74     17.83 o 
   0   2   5     2497.37     2776.65     26.84 o 
   1   2   5       77.84       75.62      2.81 o 
   2   2   5     1017.38     1099.21     11.68 o 
   3   2   5       14.53       42.09      2.79 o 
   4   2   5       13.22        0.72      2.99 o 
   5   2   5     4948.96     5031.71     54.22 o 
   6   2   5      964.70      770.21     11.26 o 
   7   2   5      265.21      205.92      6.58 o 
   8   2   5        3.75        2.60      4.44 o 
   9   2   5     2534.95     2600.86     36.60 o 
  10   2   5      202.47      252.68     16.38 o 
  11   2   5       12.54       10.12      6.22 o 
  12   2   5        0.84       11.66      6.21 o 
  13   2   5      106.42      104.96      7.96 o 
  14   2   5        1.29       34.29     10.62 o 
 -17   3   5        3.67       13.30      9.62 o 
 -16   3   5        7.36       28.59      6.68 o 
 -15   3   5      175.40      148.70      8.53 o 
 -14   3   5       17.40       12.07      5.33 o 
 -13   3   5       15.12       19.19      4.87 o 
 -12   3   5     1511.54     1627.85     21.50 o 
 -11   3   5     2059.46     2104.76     22.87 o 
 -10   3   5        1.60       -3.91      4.01 o 
  -9   3   5      226.00      282.65      5.86 o 
  -8   3   5     1292.01     1123.04     13.04 o 
  -7   3   5      931.81      999.68     11.16 o 
  -6   3   5      820.28      774.07      9.65 o 
  -5   3   5     1365.75     1501.78     16.42 o 
  -4   3   5     1014.47      851.43      9.16 o 
  -3   3   5     2013.33     1806.62     22.98 o 
  -2   3   5     1287.34     1555.39     17.04 o 
  -1   3   5    10001.68    12063.22    111.69 o 
   0   3   5      389.43      268.43      4.51 o 
   1   3   5      177.72      194.81      5.95 o 
   2   3   5     6846.98     7194.84     72.61 o 
   3   3   5      939.14      904.50     11.09 o 
   4   3   5     7168.91     7719.81     75.00 o 
   5   3   5     4389.87     4488.93     43.24 o 
   6   3   5      856.55      864.06     11.39 o 
   7   3   5      747.58      862.95     11.81 o 
   8   3   5     3475.02     3293.67     33.89 o 
   9   3   5      460.58      550.68     12.21 o 
  10   3   5      544.80      656.12     14.48 o 
  11   3   5      529.97      535.33     15.20 o 
  12   3   5      493.35      469.76     15.37 o 
  13   3   5       24.26       24.04      7.64 o 
  14   3   5        0.36        7.80      8.58 o 
 -16   4   5       15.54       10.65     10.60 o 
 -15   4   5        4.91       -9.48      7.64 o 
 -14   4   5      197.81      207.17     10.37 o 
 -13   4   5      662.00      686.95     14.35 o 
 -12   4   5      475.25      348.01     10.87 o 
 -11   4   5      120.85       81.86      5.69 o 
 -10   4   5       42.93       40.40      4.38 o 
  -9   4   5      207.72      174.98      6.05 o 
  -8   4   5     2889.28     3001.38     28.50 o 
  -7   4   5     1062.87     1227.97     14.04 o 
  -6   4   5     1568.03     1667.44     18.01 o 
  -5   4   5       58.54        8.51      2.25 o 
  -4   4   5     3136.43     2992.82     27.70 o 
  -3   4   5      251.05      230.29      3.78 o 
  -2   4   5      262.83      224.35      4.36 o 
  -1   4   5      491.06      444.27      6.38 o 
   0   4   5        3.94       16.17      2.43 o 
   1   4   5     1828.39     1608.65     15.87 o 
   2   4   5     1450.65     1410.86     14.72 o 
   3   4   5      895.19      953.06     11.40 o 
   4   4   5     1401.42     1320.83     16.08 o 
   5   4   5        1.59       -1.15      3.29 o 
   6   4   5       55.29       62.33      3.66 o 
   7   4   5     1635.74     1741.63     19.92 o 
   8   4   5     1964.54     1884.05     23.08 o 
   9   4   5      801.67      753.15     14.70 o 
  10   4   5       61.52       66.43      7.45 o 
  11   4   5       10.13        4.91      6.88 o 
  12   4   5      259.71      199.87     13.89 o 
  13   4   5      359.20      322.78     29.06 o 
 -16   5   5       62.56       30.32     12.70 o 
 -15   5   5       34.67       32.11      9.31 o 
 -14   5   5        3.05      -11.29      7.53 o 
 -13   5   5        0.68        3.24      6.80 o 
 -12   5   5      123.65      113.94      7.45 o 
 -11   5   5     1418.75     1355.19     19.42 o 
 -10   5   5      369.98      374.59      9.21 o 
  -9   5   5        4.15       -1.20      3.89 o 
  -8   5   5       14.62       21.10      4.06 o 
  -7   5   5      967.43      850.10     15.36 o 
  -6   5   5       17.54       17.86      3.83 o 
  -5   5   5       79.82      130.35      4.99 o 
  -4   5   5     2602.54     2792.77     27.24 o 
  -3   5   5     1834.48     2091.25     21.42 o 
  -2   5   5     4412.13     4422.56     41.87 o 
  -1   5   5       51.02       51.47      4.21 o 
   0   5   5     4666.14     5073.40     48.42 o 
   1   5   5      356.46      223.31      5.66 o 
   2   5   5     6641.46     6626.46     56.99 o 
   3   5   5      451.49      480.37      7.62 o 
   4   5   5     1136.97     1060.75     13.51 o 
   5   5   5     4322.49     4203.22     44.40 o 
   6   5   5     1255.24     1199.72     14.33 o 
   7   5   5       67.07       55.26      4.53 o 
   8   5   5     1594.29     1569.02     24.15 o 
   9   5   5      884.09      876.85     18.90 o 
  10   5   5      301.76      282.82     13.74 o 
  11   5   5      324.18      382.12     15.23 o 
  12   5   5      418.04      395.71     21.78 o 
  13   5   5        4.59       -1.48     14.78 o 
 -15   6   5        9.70        4.07     11.05 o 
 -14   6   5      102.20       80.88      9.34 o 
 -13   6   5      160.65      171.09     11.69 o 
 -12   6   5      406.67      432.62     11.17 o 
 -11   6   5       29.02        9.72      6.25 o 
 -10   6   5      494.74      473.43     11.54 o 
  -9   6   5      685.81      652.14     13.54 o 
  -8   6   5     2204.59     2187.42     27.30 o 
  -7   6   5        0.17       12.97      4.78 o 
  -6   6   5      420.47      400.51      9.37 o 
  -5   6   5      286.66      260.51      7.41 o 
  -4   6   5      746.63      643.88      9.98 o 
  -3   6   5        0.74        5.32      3.30 o 
  -2   6   5     5211.90     5272.44     53.70 o 
  -1   6   5      640.17      660.85      9.59 o 
   0   6   5      294.76      266.08      6.35 o 
   1   6   5      113.48       80.05      4.03 o 
   2   6   5       94.05      118.00      4.84 o 
   3   6   5      788.07      691.93      9.80 o 
   4   6   5       96.86       61.54      4.24 o 
   5   6   5       85.78       57.31      4.82 o 
   6   6   5     4935.26     5020.37     48.02 o 
   7   6   5      235.86      246.75      8.80 o 
   8   6   5      209.65      217.55      9.62 o 
   9   6   5      442.78      496.62     17.54 o 
  10   6   5        8.18       10.51     10.41 o 
  11   6   5      105.61      126.20     12.29 o 
  12   6   5        0.03       14.30     10.26 o 
 -15   7   5      143.23      116.88     16.28 o 
 -14   7   5       85.48       87.30     13.06 o 
 -13   7   5       82.02       91.37     10.64 o 
 -12   7   5       10.73       -2.53     10.11 o 
 -11   7   5       73.98       59.16      8.01 o 
 -10   7   5       72.39       42.60      7.44 o 
  -9   7   5       69.21       43.84      7.60 o 
  -8   7   5      161.06      131.92      9.18 o 
  -7   7   5      769.75      609.40     14.20 o 
  -6   7   5      124.79       98.17      5.74 o 
  -5   7   5      470.49      413.86      9.62 o 
  -4   7   5        7.44       35.36      4.79 o 
  -3   7   5      314.17      332.31      8.10 o 
  -2   7   5      117.54      101.37      5.19 o 
  -1   7   5      209.08      166.83      7.22 o 
   0   7   5       72.39       76.54      4.96 o 
   1   7   5      357.04      346.50      7.56 o 
   2   7   5       10.17       -2.61      3.78 o 
   3   7   5      366.94      351.98      7.85 o 
   4   7   5       14.06        1.92      4.27 o 
   5   7   5      136.61      143.48      6.97 o 
   6   7   5      386.53      368.33     10.17 o 
   7   7   5      541.54      519.82     11.49 o 
   8   7   5       19.90        8.28      6.58 o 
   9   7   5      392.93      435.74     13.91 o 
  10   7   5      411.61      401.52     19.78 o 
  11   7   5       78.31       76.85     15.35 o 
  12   7   5      267.38      283.84     22.88 o 
 -14   8   5       81.72       82.39     16.08 o 
 -13   8   5       75.18       62.51     14.85 o 
 -12   8   5      424.68      445.62     16.82 o 
 -11   8   5        0.54       -4.99      7.70 o 
 -10   8   5       10.33        8.27     11.97 o 
  -9   8   5      259.96      256.09     14.02 o 
  -8   8   5      490.61      558.76     15.86 o 
  -7   8   5        0.74       14.76      7.67 o 
  -6   8   5       23.43       22.82      6.98 o 
  -5   8   5        0.08        2.52      6.53 o 
  -4   8   5      599.26      603.26     12.33 o 
  -3   8   5      130.42      124.06      7.93 o 
  -2   8   5      180.27      175.48      7.22 o 
  -1   8   5      144.78      169.51      9.33 o 
   0   8   5      435.25      433.32     10.41 o 
   1   8   5      687.40      625.12     10.49 o 
   2   8   5      181.10      153.55      6.54 o 
   3   8   5       99.76       95.29      6.16 o 
   4   8   5        0.76        1.26      5.32 o 
   5   8   5     1861.31     1970.74     25.50 o 
   6   8   5      166.19      147.34      7.87 o 
   7   8   5      592.27      568.35     13.09 o 
   8   8   5       14.73       12.25      7.19 o 
   9   8   5      847.04      962.66     20.43 o 
  10   8   5       48.95       63.84     10.01 o 
  11   8   5      257.77      262.59     21.07 o 
 -13   9   5       22.95       15.82     18.88 o 
 -12   9   5       23.16       32.89     18.06 o 
 -11   9   5        4.91       17.30     11.95 o 
 -10   9   5       11.79        5.89     10.06 o 
  -9   9   5        3.63        4.48     10.44 o 
  -8   9   5      135.30      127.97     10.57 o 
  -7   9   5       16.77        2.36      5.95 o 
  -6   9   5        3.80        2.83      8.41 o 
  -5   9   5      324.77      370.26     18.27 o 
  -4   9   5      150.36      219.25     13.82 o 
  -3   9   5      379.07      425.02     14.83 o 
  -2   9   5       89.89      113.09      7.78 o 
  -1   9   5      128.53      163.29      9.17 o 
   0   9   5       35.02       33.33      6.88 o 
   1   9   5      250.79      266.97     10.23 o 
   2   9   5      679.47      670.95     12.87 o 
   3   9   5       94.61      102.08      6.77 o 
   4   9   5      376.86      384.25     11.21 o 
   5   9   5       18.59       28.89      6.49 o 
   6   9   5      277.57      295.69     11.76 o 
   7   9   5       48.46       48.17      7.40 o 
   8   9   5      151.00      149.29     12.30 o 
   9   9   5       81.45       89.98     11.40 o 
  10   9   5        0.05        0.45     10.84 o 
 -11  10   5       44.60       30.37     14.54 o 
 -10  10   5        0.88        3.75     14.09 o 
  -9  10   5      295.61      288.82     19.12 o 
  -8  10   5      279.73      335.35     18.06 o 
  -7  10   5      174.70      160.45     11.39 o 
  -6  10   5        5.75       -4.61      9.38 o 
  -5  10   5       22.17       37.20      9.67 o 
  -4  10   5      909.24      987.51     22.22 o 
  -3  10   5      319.46      391.48     13.76 o 
  -2  10   5      177.05      177.69     10.26 o 
  -1  10   5       58.55       42.69      7.48 o 
   0  10   5      907.14      961.81     19.02 o 
   1  10   5       46.80       62.48      8.12 o 
   2  10   5      118.78       96.38      7.79 o 
   3  10   5       40.44       43.52      6.79 o 
   4  10   5       52.38       70.27      7.84 o 
   5  10   5        1.24        0.70      7.20 o 
   6  10   5       43.23       28.08      8.24 o 
   7  10   5       19.02       25.31      8.97 o 
   8  10   5       94.75      108.28     11.94 o 
  -9  11   5       32.65       31.98     14.29 o 
  -8  11   5        2.60        1.64     13.08 o 
  -7  11   5        0.82        3.49      8.81 o 
  -6  11   5       90.16      125.87     14.45 o 
  -5  11   5       69.41       55.96     11.81 o 
  -4  11   5        2.52       13.48     10.89 o 
  -3  11   5      368.08      368.90     14.17 o 
  -2  11   5       68.13       67.06      8.60 o 
  -1  11   5       39.27       24.40      8.66 o 
   0  11   5       65.82       65.80      8.99 o 
   1  11   5      256.11      248.33     12.33 o 
   2  11   5       19.16       11.99      9.18 o 
   3  11   5      262.01      285.95     14.83 o 
   4  11   5      133.81      114.53     10.10 o 
   5  11   5       34.72       27.95      9.70 o 
   6  11   5        5.72      -11.59     10.50 o 
  -7  12   5       33.93       34.88     10.78 o 
  -6  12   5       13.05       22.61     14.49 o 
  -5  12   5        2.16       -5.59     13.15 o 
  -4  12   5       33.12       27.21     16.51 o 
  -3  12   5      113.53      116.64     10.45 o 
  -2  12   5       40.16       41.74     13.01 o 
  -1  12   5        6.75       10.79     10.19 o 
   0  12   5      201.08      219.13     16.92 o 
   1  12   5       29.17       53.22     11.73 o 
   2  12   5       76.25       59.45     10.95 o 
   3  12   5       92.77       77.44     11.99 o 
   4  12   5       11.97       17.83     12.98 o 
 -17   0   6      331.72      230.21     21.00 o 
 -16   0   6      199.33      162.89     15.27 o 
 -15   0   6      150.13      111.08     15.23 o 
 -14   0   6      891.14      793.11     22.61 o 
 -13   0   6     2866.46     2717.72     40.90 o 
 -12   0   6       10.20       -3.33      8.58 o 
 -11   0   6      188.30      191.89      9.96 o 
 -10   0   6       22.62       -3.64      6.97 o 
  -9   0   6      675.85      620.11     13.83 o 
  -8   0   6     1064.21      914.06     16.96 o 
  -7   0   6    16496.42    17349.29    262.01 o 
  -6   0   6       30.99        3.40      3.84 o 
  -5   0   6       99.52       26.84      3.26 o 
  -4   0   6     2693.39     2228.09     32.43 o 
  -3   0   6    23712.82    23102.27    382.40 o 
  -2   0   6    25096.09    26319.66    733.80 o 
  -1   0   6     9611.35    10019.95    124.48 o 
   0   0   6     3127.99     3341.93     38.53 o 
   1   0   6     1548.01     1700.85     32.86 o 
   2   0   6     1313.55     1213.52     16.65 o 
   3   0   6      649.41      883.30     17.64 o 
   4   0   6        2.80       27.43      3.48 o 
   5   0   6      211.78      212.10      8.22 o 
   6   0   6        0.02        5.08      4.68 o 
   7   0   6      512.38      392.64     12.64 o 
   8   0   6     7527.36     7724.09    128.63 o 
   9   0   6       77.46       89.51     11.40 o 
  10   0   6      738.06      646.55     27.76 o 
  11   0   6      647.76      431.44     25.08 o 
  12   0   6      976.87     1226.52     40.78 o 
  13   0   6        5.73       21.69     14.17 o 
  14   0   6      325.06      425.08     29.52 o 
 -17   1   6        7.81        3.80      9.05 o 
 -16   1   6       74.50       89.68      8.95 o 
 -15   1   6        0.88      -10.34      6.89 o 
 -14   1   6       59.55       53.19      6.93 o 
 -13   1   6      528.16      653.51     18.75 o 
 -12   1   6      321.26      287.95     10.78 o 
 -11   1   6        2.54        6.88      4.24 o 
 -10   1   6      112.87      120.06      6.03 o 
  -9   1   6       64.45       29.21      3.58 o 
  -8   1   6     2010.25     2492.23     24.61 o 
  -7   1   6     1534.25     1880.26     20.48 o 
  -6   1   6      743.82      768.97      9.67 o 
  -5   1   6        0.24       -2.83      1.88 o 
  -4   1   6     2837.36     2804.30     31.09 o 
  -3   1   6     2641.82     2624.64     27.81 o 
  -2   1   6     5054.56     5807.26     55.74 o 
  -1   1   6      388.42      401.58      5.38 o 
   0   1   6     7679.52     7723.40     68.99 o 
   1   1   6      568.87      584.40      9.03 o 
   2   1   6     1233.95      985.06     11.17 o 
   3   1   6     1118.02     1454.50     15.02 o 
   4   1   6     2288.45     2516.17     27.70 o 
   5   1   6      137.11      121.30      4.76 o 
   6   1   6     3079.97     3061.55     34.85 o 
   7   1   6      190.60      197.50      6.84 o 
   8   1   6      214.84      215.45      8.89 o 
   9   1   6      276.79      298.27     13.40 o 
  10   1   6     1600.37     1512.84     30.91 o 
  11   1   6      103.39       68.17     10.12 o 
  12   1   6      264.11      250.30     16.40 o 
  13   1   6       56.21       73.34     11.68 o 
  14   1   6       19.86        7.99     11.35 o 
 -17   2   6        5.48       10.95      8.95 o 
 -16   2   6       25.46       26.42      8.09 o 
 -15   2   6      258.18      295.02     12.21 o 
 -14   2   6      539.65      511.00     13.50 o 
 -13   2   6     2521.38     2525.62     30.48 o 
 -12   2   6      507.75      614.69     12.30 o 
 -11   2   6       55.10       56.45      5.11 o 
 -10   2   6        7.19        3.99      3.66 o 
  -9   2   6     2909.50     2844.10     28.13 o 
  -8   2   6        0.10       -2.47      2.87 o 
  -7   2   6       86.16       96.53      3.96 o 
  -6   2   6     2608.17     2731.72     26.23 o 
  -5   2   6     2124.11     2214.35     22.01 o 
  -4   2   6       18.18       26.00      2.66 o 
  -3   2   6      317.87      507.69     12.31 o 
  -2   2   6     2205.32     1744.92     20.10 o 
  -1   2   6    17450.30    16406.38    150.90 o 
   0   2   6      547.25      808.32      9.35 o 
   1   2   6     4705.84     4527.47     47.07 o 
   2   2   6      442.61      530.81      7.32 o 
   3   2   6     6469.25     6937.45     60.90 o 
   4   2   6      308.46      198.82      5.06 o 
   5   2   6      313.46      401.57      6.36 o 
   6   2   6      768.20      711.66     11.11 o 
   7   2   6     2328.29     2368.62     26.32 o 
   8   2   6      273.68      227.21      9.77 o 
   9   2   6      312.22      306.18     11.59 o 
  10   2   6        6.37       21.45      6.30 o 
  11   2   6      235.08      189.86     10.48 o 
  12   2   6      204.01      218.05     10.19 o 
  13   2   6      197.84      288.30     18.77 o 
  14   2   6        0.08        8.42     11.07 o 
 -17   3   6      114.40      109.49     10.90 o 
 -16   3   6        4.94        2.39      6.85 o 
 -15   3   6       24.83       24.05      6.31 o 
 -14   3   6      178.36      169.83      7.82 o 
 -13   3   6     1980.64     2064.76     26.11 o 
 -12   3   6       92.97       82.56      6.03 o 
 -11   3   6       25.91        7.78      3.77 o 
 -10   3   6      957.36      995.99     12.11 o 
  -9   3   6      434.35      447.38      7.33 o 
  -8   3   6        0.63        0.01      2.86 o 
  -7   3   6       49.38       87.29      4.04 o 
  -6   3   6     7066.97     7851.64     76.81 o 
  -5   3   6       37.16       44.86      2.84 o 
  -4   3   6      305.71      298.88      4.67 o 
  -3   3   6      117.78       83.27      3.63 o 
  -2   3   6     2668.70     2682.26     26.77 o 
  -1   3   6     1485.99     1353.81     14.43 o 
   0   3   6      312.22      436.67      5.99 o 
   1   3   6     1821.98     1940.16     19.08 o 
   2   3   6     1139.08     1048.51     12.39 o 
   3   3   6     1680.37     1522.12     16.44 o 
   4   3   6      300.52      258.51      6.35 o 
   5   3   6      305.78      262.30      7.37 o 
   6   3   6      293.12      248.58      7.00 o 
   7   3   6       11.75        2.71      3.92 o 
   8   3   6        0.58        6.34      5.23 o 
   9   3   6      244.69      272.17     14.06 o 
  10   3   6       64.67       38.22      7.08 o 
  11   3   6       20.44       10.48      7.36 o 
  12   3   6        6.98       11.76      9.08 o 
  13   3   6        9.72        7.58      9.09 o 
 -17   4   6       28.07       16.89     10.75 o 
 -16   4   6       35.19       25.47      9.25 o 
 -15   4   6      388.27      370.24     15.14 o 
 -14   4   6        8.42        3.27      6.63 o 
 -13   4   6      177.71      193.28      9.88 o 
 -12   4   6      275.38      238.43      9.08 o 
 -11   4   6      115.53      111.31      6.01 o 
 -10   4   6       37.31       38.03      4.33 o 
  -9   4   6     1337.02     1332.11     15.42 o 
  -8   4   6      499.84      480.87      8.69 o 
  -7   4   6      138.20      129.72      8.11 o 
  -6   4   6     1442.42     1578.38     17.24 o 
  -5   4   6     6715.36     7131.27     63.32 o 
  -4   4   6     1759.32     1898.58     19.02 o 
  -3   4   6     2558.87     2960.56     28.66 o 
  -2   4   6      472.51      655.24      7.99 o 
  -1   4   6     7007.20     7223.58     68.19 o 
   0   4   6     1249.24     1315.59     14.98 o 
   1   4   6        1.15       -2.18      2.72 o 
   2   4   6      175.10      194.64      5.94 o 
   3   4   6     3130.56     3356.92     35.88 o 
   4   4   6     1708.64     1721.27     21.00 o 
   5   4   6       26.93       25.81      4.06 o 
   6   4   6      678.91      702.79      9.83 o 
   7   4   6     1091.83     1066.47     15.56 o 
   8   4   6      110.40      124.12      7.94 o 
   9   4   6      751.81      734.13     15.70 o 
  10   4   6       22.29       15.56      7.24 o 
  11   4   6      170.15      158.42     13.00 o 
  12   4   6      148.27      143.71     11.23 o 
  13   4   6       22.93        1.52     12.35 o 
 -16   5   6      135.71      143.83     24.24 o 
 -15   5   6        7.28        4.60      8.73 o 
 -14   5   6        8.34       -1.36      7.06 o 
 -13   5   6      128.69      137.78      8.10 o 
 -12   5   6       26.48       28.35      5.60 o 
 -11   5   6       13.81       16.57      4.81 o 
 -10   5   6      220.37      195.46      7.96 o 
  -9   5   6      903.74      914.57     15.19 o 
  -8   5   6       81.98       54.38      3.49 o 
  -7   5   6       62.35       59.40      4.11 o 
  -6   5   6      331.26      320.04      6.64 o 
  -5   5   6      299.30      274.43      5.97 o 
  -4   5   6      196.62      164.70      5.61 o 
  -3   5   6      134.29      164.38      5.24 o 
  -2   5   6     4256.01     4568.29     43.32 o 
  -1   5   6     1274.41     1374.49     15.52 o 
   0   5   6       91.48       68.89      3.96 o 
   1   5   6      264.48      186.25      5.37 o 
   2   5   6     1670.57     1755.47     17.87 o 
   3   5   6      644.92      526.05      9.22 o 
   4   5   6      487.75      475.03      9.51 o 
   5   5   6       52.52       51.68      4.78 o 
   6   5   6      174.68      176.25      7.08 o 
   7   5   6     2187.84     2348.71     26.25 o 
   8   5   6      622.85      570.38     14.27 o 
   9   5   6      244.15      286.32     13.80 o 
  10   5   6       47.19       26.75      8.85 o 
  11   5   6      298.23      290.16     16.51 o 
  12   5   6        6.38       -6.25     10.49 o 
 -15   6   6       16.96        5.37     11.94 o 
 -14   6   6      167.49      140.88      9.23 o 
 -13   6   6       26.32       23.86      6.82 o 
 -12   6   6        1.40        7.26      5.06 o 
 -11   6   6       43.34       45.40      6.74 o 
 -10   6   6        4.25        1.78      5.74 o 
  -9   6   6       57.68       64.91      6.29 o 
  -8   6   6       13.79       38.52      6.06 o 
  -7   6   6        0.60        6.37      5.49 o 
  -6   6   6      719.33      709.95     10.40 o 
  -5   6   6       13.41       22.24      2.93 o 
  -4   6   6       86.70       67.74      5.39 o 
  -3   6   6       62.72       42.39      4.54 o 
  -2   6   6     1534.95     1679.43     18.68 o 
  -1   6   6       15.06       -1.85      3.71 o 
   0   6   6      363.52      282.79      6.81 o 
   1   6   6      184.64      191.34      5.84 o 
   2   6   6      121.24       80.02      4.25 o 
   3   6   6      867.38      789.45     11.35 o 
   4   6   6     1712.67     1818.11     20.54 o 
   5   6   6      386.77      338.53      9.30 o 
   6   6   6      265.68      351.08     10.25 o 
   7   6   6     1990.27     1932.55     24.87 o 
   8   6   6     1644.71     1764.66     27.48 o 
   9   6   6       89.54       78.50     10.11 o 
  10   6   6       57.33       51.04     10.51 o 
  11   6   6      133.63      179.78     14.49 o 
  12   6   6       63.94       64.82     18.73 o 
 -15   7   6       57.77       60.65     18.35 o 
 -14   7   6        1.25       27.60     13.59 o 
 -13   7   6        2.72       23.73     11.08 o 
 -12   7   6      105.28       83.10      8.99 o 
 -11   7   6       57.88       50.68      8.68 o 
 -10   7   6        0.64       -7.23      6.80 o 
  -9   7   6      141.61      126.46      9.47 o 
  -8   7   6      732.38      810.81     15.82 o 
  -7   7   6       33.87       27.18      6.70 o 
  -6   7   6       33.95       11.03      5.13 o 
  -5   7   6       51.24       50.97      4.73 o 
  -4   7   6     1439.03     1413.90     17.70 o 
  -3   7   6      368.09      349.01      8.28 o 
  -2   7   6      879.03      848.25     12.72 o 
  -1   7   6       57.64       49.90      4.35 o 
   0   7   6     5162.72     5455.36     55.08 o 
   1   7   6        3.00        4.75      4.38 o 
   2   7   6     1211.18     1163.54     14.47 o 
   3   7   6      176.11      218.70      7.89 o 
   4   7   6     2852.36     2976.16     31.26 o 
   5   7   6      511.29      473.50     10.89 o 
   6   7   6      494.84      416.02     11.27 o 
   7   7   6      119.04      122.25      7.85 o 
   8   7   6      124.08      104.73      9.14 o 
   9   7   6       12.30       18.50      6.13 o 
  10   7   6      523.24      540.24     22.21 o 
  11   7   6        8.37        3.19     25.49 o 
 -14   8   6       30.49       39.33     19.37 o 
 -13   8   6        5.57        7.09     12.58 o 
 -12   8   6       33.81       60.89     14.04 o 
 -11   8   6      359.31      403.45     22.33 o 
 -10   8   6       56.43       24.88      9.13 o 
  -9   8   6      360.15      366.99     15.62 o 
  -8   8   6      256.93      321.91     13.45 o 
  -7   8   6      646.69      719.60     14.69 o 
  -6   8   6       12.47       18.97      5.60 o 
  -5   8   6     1151.10     1286.38     20.88 o 
  -4   8   6     1106.56     1104.42     17.74 o 
  -3   8   6      413.32      355.87      9.75 o 
  -2   8   6        0.02        2.97      4.85 o 
  -1   8   6     1128.90     1126.56     17.24 o 
   0   8   6      210.13      216.82      8.13 o 
   1   8   6      176.48      114.38      7.08 o 
   2   8   6       40.60       28.23      5.62 o 
   3   8   6     1812.16     1788.12     22.39 o 
   4   8   6      276.49      261.45      9.60 o 
   5   8   6       66.98       46.60      6.75 o 
   6   8   6      102.85      105.32      7.39 o 
   7   8   6      663.97      658.55     16.00 o 
   8   8   6       56.70       55.43      8.60 o 
   9   8   6        1.01        3.73      8.13 o 
  10   8   6       39.29       27.62     13.30 o 
 -13   9   6      345.14      423.28     42.27 o 
 -12   9   6      329.00      374.40     23.56 o 
 -11   9   6       18.06       -0.82     10.92 o 
 -10   9   6      342.35      314.43     17.52 o 
  -9   9   6        1.01       -7.34      9.24 o 
  -8   9   6        0.89      -12.74      8.68 o 
  -7   9   6      204.00      180.03     10.11 o 
  -6   9   6      300.47      304.38     12.40 o 
  -5   9   6       74.27       75.19      9.03 o 
  -4   9   6     1290.87     1447.14     23.11 o 
  -3   9   6     2719.80     2690.25     34.77 o 
  -2   9   6      144.19      178.74     10.08 o 
  -1   9   6       52.69       37.05      7.42 o 
   0   9   6       38.08       58.57      7.68 o 
   1   9   6        5.55       -3.80      6.09 o 
   2   9   6       38.94       31.66      6.56 o 
   3   9   6      328.08      331.94     13.88 o 
   4   9   6        6.50        2.60      6.35 o 
   5   9   6       30.89       53.40      7.47 o 
   6   9   6       74.00       76.04      8.06 o 
   7   9   6      147.03      153.20      9.99 o 
   8   9   6        0.18        3.04     10.23 o 
   9   9   6      264.00      359.87     20.32 o 
 -11  10   6        0.01      -14.36     12.54 o 
 -10  10   6        0.31      -18.33     12.22 o 
  -9  10   6       53.16       30.80     11.34 o 
  -8  10   6       96.88       77.37     11.23 o 
  -7  10   6       11.29       -5.26      7.25 o 
  -6  10   6        6.15       -9.15      8.08 o 
  -5  10   6      239.25      186.43     12.74 o 
  -4  10   6       41.17       36.49     10.46 o 
  -3  10   6       55.47       43.49      7.14 o 
  -2  10   6      117.31      131.42      8.80 o 
  -1  10   6       32.66       12.88      7.40 o 
   0  10   6       16.88       18.50      8.08 o 
   1  10   6      342.04      330.07     13.82 o 
   2  10   6       57.82       75.16      8.02 o 
   3  10   6      195.64      222.02     11.32 o 
   4  10   6      170.20      157.83     10.25 o 
   5  10   6       19.57        6.16      7.96 o 
   6  10   6       12.66       11.63      8.56 o 
   7  10   6       28.42       44.51     10.92 o 
   8  10   6       12.84       18.95     11.25 o 
  -9  11   6       34.75       35.30     14.71 o 
  -8  11   6      199.73      218.47     31.80 o 
  -7  11   6        1.01        9.97      9.39 o 
  -6  11   6        0.97      -13.58     12.07 o 
  -5  11   6        0.07       -2.79     11.94 o 
  -4  11   6      153.25      154.94     16.10 o 
  -3  11   6      156.86      119.96      9.83 o 
  -2  11   6       13.40        0.08      8.67 o 
  -1  11   6       21.82        4.73      8.65 o 
   0  11   6       24.05       22.99      9.02 o 
   1  11   6        5.60       -4.61      9.14 o 
   2  11   6        0.03       -1.77      9.20 o 
   3  11   6       82.14       57.64     10.56 o 
   4  11   6        4.53       15.48     10.37 o 
   5  11   6       19.50       15.14     11.66 o 
   6  11   6       14.29        4.56     11.28 o 
  -7  12   6       29.19       21.26     12.05 o 
  -6  12   6       38.68       45.10     25.03 o 
  -5  12   6        2.81       -4.45     13.97 o 
  -4  12   6       58.71       33.40     13.20 o 
  -3  12   6      101.69       65.01     10.39 o 
  -2  12   6       22.72        9.45     11.93 o 
  -1  12   6        1.39       -3.87     10.61 o 
   0  12   6       17.12       20.00     10.42 o 
   1  12   6      126.72      129.95     21.36 o 
   2  12   6        0.13       17.66     12.57 o 
   3  12   6       24.41       28.31     12.58 o 
 -17   1   7       51.59       62.82     11.22 o 
 -16   1   7       28.50        3.94      8.74 o 
 -15   1   7      117.26      104.09      9.41 o 
 -14   1   7      108.96       73.39      6.97 o 
 -13   1   7     1711.26     1905.72     23.87 o 
 -12   1   7     1926.38     1797.07     21.36 o 
 -11   1   7        0.38       -4.95      6.40 o 
 -10   1   7     1232.72     1226.43     15.10 o 
  -9   1   7      983.74     1001.67     13.85 o 
  -8   1   7     1797.70     1911.07     21.25 o 
  -7   1   7       91.27       60.27      3.42 o 
  -6   1   7     2069.72     2079.73     22.28 o 
  -5   1   7     8178.78     9177.26    102.93 o 
  -4   1   7    10125.06     9910.06    105.20 o 
  -3   1   7     1788.51     1374.09     15.68 o 
  -2   1   7      223.01      113.17      3.98 o 
  -1   1   7     5387.99     5693.35     49.82 o 
   0   1   7     9186.22     9706.70     88.78 o 
   1   1   7     1446.71     1444.09     15.45 o 
   2   1   7      124.46       72.30      3.20 o 
   3   1   7     4370.49     4049.30     38.16 o 
   4   1   7      180.24      186.76      4.87 o 
   5   1   7      208.87      217.19      5.52 o 
   6   1   7      402.96      376.14      7.83 o 
   7   1   7      571.68      595.78     15.15 o 
   8   1   7       20.23       19.00      5.26 o 
   9   1   7       76.86       69.14      6.57 o 
  10   1   7       23.53       27.21      8.94 o 
  11   1   7      105.55      130.13     11.53 o 
  12   1   7      152.16      208.76     16.17 o 
  13   1   7      137.45       90.99     13.47 o 
 -17   2   7      121.92      228.37     14.37 o 
 -16   2   7      131.84      100.92      9.59 o 
 -15   2   7        0.04      -11.38      7.58 o 
 -14   2   7      375.28      328.57     13.68 o 
 -13   2   7      471.19      416.63     11.97 o 
 -12   2   7      113.72      117.50      6.47 o 
 -11   2   7      611.96      588.52     10.40 o 
 -10   2   7        5.34       -4.51      4.35 o 
  -9   2   7      130.52      170.01      6.20 o 
  -8   2   7     1234.97     1234.85     13.71 o 
  -7   2   7     1079.42     1013.92     11.52 o 
  -6   2   7      216.85      260.51      4.94 o 
  -5   2   7      697.21      758.84     10.80 o 
  -4   2   7      484.63      469.53      7.60 o 
  -3   2   7     1449.78     1479.14     17.67 o 
  -2   2   7      240.86      164.96      3.72 o 
  -1   2   7      409.77      358.04      5.61 o 
   0   2   7     1753.76     1652.94     17.19 o 
   1   2   7      215.57       98.62      3.57 o 
   2   2   7      228.16      185.06      5.53 o 
   3   2   7     1496.26     1631.43     15.86 o 
   4   2   7     2369.61     2480.88     23.65 o 
   5   2   7      425.17      441.68      7.12 o 
   6   2   7        1.02        6.92      4.60 o 
   7   2   7       36.59       38.13      5.05 o 
   8   2   7      305.64      313.00     13.08 o 
   9   2   7        1.45       -1.05      6.21 o 
  10   2   7      744.95      648.80     16.15 o 
  11   2   7        0.01       -0.11      6.35 o 
  12   2   7       19.94       31.41     10.21 o 
  13   2   7       56.61       50.53     15.60 o 
 -17   3   7       52.19       38.40      9.38 o 
 -16   3   7       73.05      110.21      8.72 o 
 -15   3   7       63.30       42.86      8.14 o 
 -14   3   7     1508.51     1581.59     21.05 o 
 -13   3   7      103.44       72.80      5.54 o 
 -12   3   7      150.65      149.46      6.15 o 
 -11   3   7      206.37      151.37      5.78 o 
 -10   3   7     1179.60     1127.17     12.77 o 
  -9   3   7      684.41      691.33      9.49 o 
  -8   3   7      971.84      797.67     10.63 o 
  -7   3   7      529.29      559.40      8.53 o 
  -6   3   7     9938.76     9971.20     96.96 o 
  -5   3   7     1533.05     1643.15     16.83 o 
  -4   3   7        0.02       -3.14      2.10 o 
  -3   3   7      669.07      662.98      9.36 o 
  -2   3   7      873.45      839.14     11.10 o 
  -1   3   7      594.91      773.36      9.55 o 
   0   3   7     5285.96     5945.92     53.02 o 
   1   3   7      650.18      633.26      8.51 o 
   2   3   7       35.15        5.49      2.45 o 
   3   3   7     3486.83     3841.17     37.27 o 
   4   3   7      384.09      348.38      6.21 o 
   5   3   7        1.01        0.64      3.21 o 
   6   3   7       51.99       23.53      4.01 o 
   7   3   7     3815.53     3957.87     39.51 o 
   8   3   7        2.63        3.90      5.92 o 
   9   3   7      284.49      317.98     11.25 o 
  10   3   7     1317.35     1383.36     22.76 o 
  11   3   7       41.15       80.11      8.62 o 
  12   3   7       52.65       51.03     12.07 o 
  13   3   7      455.20      561.37     39.95 o 
 -17   4   7        0.61       -3.00     11.97 o 
 -16   4   7       55.22       42.65     11.69 o 
 -15   4   7      337.28      349.53     13.54 o 
 -14   4   7      421.57      476.82     15.12 o 
 -13   4   7        2.14       15.97      5.85 o 
 -12   4   7       95.89       48.63      5.74 o 
 -11   4   7       81.63       88.90      5.73 o 
 -10   4   7        9.10       16.91      4.57 o 
  -9   4   7       18.48       17.89      4.53 o 
  -8   4   7      206.21      183.84      7.05 o 
  -7   4   7     2235.88     2266.12     23.79 o 
  -6   4   7     1502.70     1414.29     15.92 o 
  -5   4   7      419.50      332.15      5.70 o 
  -4   4   7     4589.89     4580.43     46.19 o 
  -3   4   7      217.16      176.25      5.79 o 
  -2   4   7    12187.21    13355.92    124.09 o 
  -1   4   7     3362.22     3606.25     34.97 o 
   0   4   7     1520.99     1711.45     17.27 o 
   1   4   7     1073.73     1234.21     13.87 o 
   2   4   7     4562.54     4586.57     47.89 o 
   3   4   7      770.80      661.35     10.11 o 
   4   4   7      967.01     1009.86     13.65 o 
   5   4   7        0.50        3.75      4.00 o 
   6   4   7     2343.56     2182.36     23.66 o 
   7   4   7     2388.28     2433.19     28.53 o 
   8   4   7     1153.94     1071.95     18.99 o 
   9   4   7      299.32      316.15     12.24 o 
  10   4   7      252.29      297.63     14.49 o 
  11   4   7      660.08      530.59     17.28 o 
  12   4   7      269.15      263.19     15.09 o 
 -16   5   7       18.16       29.09     13.51 o 
 -15   5   7       35.15       36.77      8.50 o 
 -14   5   7      279.04      258.56     11.22 o 
 -13   5   7     1288.41     1502.58     21.83 o 
 -12   5   7        0.01        7.38      5.47 o 
 -11   5   7        1.84       -0.25      6.59 o 
 -10   5   7      210.86      208.18      8.41 o 
  -9   5   7     2427.67     2366.31     25.54 o 
  -8   5   7        0.17        3.39      3.93 o 
  -7   5   7     2169.47     2225.35     23.67 o 
  -6   5   7       39.26       30.56      3.14 o 
  -5   5   7     7595.26     8123.26     72.23 o 
  -4   5   7     2033.21     1860.17     18.27 o 
  -3   5   7      455.10      422.99      6.73 o 
  -2   5   7     1014.84     1164.36     12.89 o 
  -1   5   7      775.31      775.96     10.35 o 
   0   5   7     3955.08     3700.23     36.40 o 
   1   5   7      575.48      446.11      7.17 o 
   2   5   7        4.37       -1.84      3.06 o 
   3   5   7      238.33      260.46      7.29 o 
   4   5   7     1714.54     1709.28     21.77 o 
   5   5   7      256.76      223.67      8.42 o 
   6   5   7       43.50       83.64     12.05 o 
   7   5   7      108.26       82.95      8.62 o 
   8   5   7      503.29      547.39     21.41 o 
   9   5   7      488.29      448.41     17.50 o 
  10   5   7        8.89        7.15      8.87 o 
  11   5   7      111.19       83.77     10.82 o 
  12   5   7        3.00       -0.58     11.89 o 
 -15   6   7       22.01       45.29     12.48 o 
 -14   6   7      101.35      109.65      9.92 o 
 -13   6   7       19.33       42.41      6.67 o 
 -12   6   7      314.20      318.04     15.65 o 
 -11   6   7      344.27      376.98     14.88 o 
 -10   6   7       48.84       40.03      7.09 o 
  -9   6   7       16.94       34.66      6.97 o 
  -8   6   7      334.08      319.06      9.48 o 
  -7   6   7       46.17       41.18      5.06 o 
  -6   6   7       98.90      110.35      4.30 o 
  -5   6   7      719.99      622.10      8.97 o 
  -4   6   7        9.91        8.69      3.39 o 
  -3   6   7       20.08       13.56      3.57 o 
  -2   6   7     1664.30     1602.38     17.59 o 
  -1   6   7       89.56       84.82      5.72 o 
   0   6   7      142.77      150.33      5.84 o 
   1   6   7       56.70       42.69      3.94 o 
   2   6   7     1056.67     1125.54     13.37 o 
   3   6   7      193.80      158.15      6.56 o 
   4   6   7      341.60      321.10      9.24 o 
   5   6   7      184.79      137.28      7.98 o 
   6   6   7        2.95        0.93      6.32 o 
   7   6   7      456.16      399.27     12.00 o 
   8   6   7       17.01        3.75      7.00 o 
   9   6   7        3.95       -5.15     10.14 o 
  10   6   7       57.88       41.83     10.77 o 
  11   6   7       19.59        6.18     14.43 o 
 -15   7   7        1.33       -2.23     13.30 o 
 -14   7   7       88.29      109.87     16.15 o 
 -13   7   7      193.57      187.86     17.23 o 
 -12   7   7      176.61      178.98     16.92 o 
 -11   7   7      132.17      125.23      9.46 o 
 -10   7   7      570.92      569.03     14.97 o 
  -9   7   7      917.35      917.12     18.01 o 
  -8   7   7        2.80        8.04      6.00 o 
  -7   7   7       11.64        8.42      4.73 o 
  -6   7   7       79.89       55.68      5.08 o 
  -5   7   7      240.66      258.56      6.84 o 
  -4   7   7       76.89       92.83      5.62 o 
  -3   7   7      573.00      539.19     10.28 o 
  -2   7   7       14.73        8.80      3.60 o 
  -1   7   7     2117.13     2073.48     23.60 o 
   0   7   7       58.30       51.13      5.15 o 
   1   7   7      276.04      217.87      8.09 o 
   2   7   7       28.26       11.37      4.51 o 
   3   7   7      501.13      477.06     10.41 o 
   4   7   7        0.05       -2.52      6.16 o 
   5   7   7        0.08       -9.43      6.29 o 
   6   7   7      205.57      193.17     10.36 o 
   7   7   7        3.80       19.22      7.51 o 
   8   7   7        1.76       -0.55      8.14 o 
   9   7   7       36.06       49.35     12.93 o 
  10   7   7       40.36       29.19     14.37 o 
 -14   8   7        0.45       12.27     16.43 o 
 -13   8   7       57.13       51.37     13.30 o 
 -12   8   7       74.27       79.22     11.62 o 
 -11   8   7      173.19      129.85     11.23 o 
 -10   8   7       94.58       90.71      9.92 o 
  -9   8   7        5.91        3.33      8.14 o 
  -8   8   7        0.21       -1.03      8.49 o 
  -7   8   7      204.20      126.42      8.01 o 
  -6   8   7       73.14       98.20      7.59 o 
  -5   8   7       69.61      144.08     12.13 o 
  -4   8   7      465.14      544.48     21.18 o 
  -3   8   7      890.27      897.57     17.01 o 
  -2   8   7      422.97      469.51     13.57 o 
  -1   8   7      188.15      219.22     16.21 o 
   0   8   7      105.59      101.31      7.21 o 
   1   8   7       46.42       32.12      5.77 o 
   2   8   7      116.07      129.94      7.27 o 
   3   8   7       41.58       46.95      6.60 o 
   4   8   7       50.41       16.18      7.08 o 
   5   8   7        6.19        2.09      7.00 o 
   6   8   7       68.28       74.18      8.69 o 
   7   8   7       80.63       80.44      9.09 o 
   8   8   7       54.01       62.71      9.08 o 
   9   8   7        1.15       15.42      9.81 o 
  10   8   7      103.25      107.38     15.70 o 
 -13   9   7       37.84       84.10     15.64 o 
 -12   9   7        0.03        0.63     12.46 o 
 -11   9   7       20.32       -5.46     11.17 o 
 -10   9   7       79.68       70.22     11.26 o 
  -9   9   7       82.92       94.96     10.49 o 
  -8   9   7       26.17       28.89      9.12 o 
  -7   9   7      188.18      163.15      9.93 o 
  -6   9   7       69.16       77.79      7.82 o 
  -5   9   7        0.03       12.02      7.03 o 
  -4   9   7        2.25       26.99      6.78 o 
  -3   9   7      335.55      406.80     12.53 o 
  -2   9   7     1340.48     1369.01     21.50 o 
  -1   9   7      274.23      257.80     12.40 o 
   0   9   7       18.40        6.64      6.31 o 
   1   9   7        3.11       -2.32      6.58 o 
   2   9   7      231.75      285.88     12.46 o 
   3   9   7        6.49       22.80      7.24 o 
   4   9   7        0.76        2.44      7.28 o 
   5   9   7       66.22       52.94      8.53 o 
   6   9   7      125.79      135.56     10.44 o 
   7   9   7       85.00       96.66     11.67 o 
   8   9   7       96.86      104.13     13.86 o 
 -11  10   7       13.33      -19.66     13.11 o 
 -10  10   7       46.91       26.09     11.96 o 
  -9  10   7       16.90        4.64     11.01 o 
  -8  10   7       24.62        0.89     10.11 o 
  -7  10   7       73.58       82.61      8.83 o 
  -6  10   7        8.87       -1.76      7.75 o 
  -5  10   7      109.92       52.36     10.87 o 
  -4  10   7      136.51      112.09      9.51 o 
  -3  10   7      299.81      303.34     12.89 o 
  -2  10   7      876.11      889.34     18.34 o 
  -1  10   7       34.59       25.36      7.75 o 
   0  10   7        0.60       -9.74      8.14 o 
   1  10   7       91.38       79.21      9.02 o 
   2  10   7      641.22      728.84     18.76 o 
   3  10   7        1.35       12.71      8.14 o 
   4  10   7      506.05      507.09     16.74 o 
   5  10   7        3.11       18.56      9.16 o 
   6  10   7      699.17      699.33     22.14 o 
   7  10   7       14.96       27.19     14.41 o 
  -9  11   7       46.10       46.19     13.76 o 
  -8  11   7      126.36      123.30     15.16 o 
  -7  11   7       10.31        3.38      9.31 o 
  -6  11   7       15.92       25.93      9.80 o 
  -5  11   7       53.80       58.20     11.67 o 
  -4  11   7      254.55      243.07     15.59 o 
  -3  11   7       36.06        6.59      8.17 o 
  -2  11   7        7.83        9.54      8.97 o 
  -1  11   7       15.16       13.56      8.95 o 
   0  11   7       65.56       71.73     10.12 o 
   1  11   7       42.91       47.84     10.80 o 
   2  11   7       16.49       25.53     10.78 o 
   3  11   7       15.82       36.58     11.41 o 
   4  11   7      278.53      291.96     17.76 o 
   5  11   7       24.56       26.14     11.52 o 
  -6  12   7       79.79       54.59     14.13 o 
  -5  12   7       27.17       -3.17     15.23 o 
  -4  12   7      105.63       83.70     14.03 o 
  -3  12   7        9.72       25.97     10.85 o 
  -2  12   7      101.87       95.05     15.99 o 
  -1  12   7      130.22      155.23     15.63 o 
   0  12   7       12.12        6.36     10.85 o 
   1  12   7        1.77       19.06     11.51 o 
   2  12   7       85.11      101.85     15.47 o 
 -17   0   8      134.28      240.08     27.37 o 
 -16   0   8      201.53      179.00     18.80 o 
 -15   0   8      155.68      132.59     20.27 o 
 -14   0   8      118.24       74.05     10.05 o 
 -13   0   8      179.36      149.66     11.03 o 
 -12   0   8      699.90      574.72     15.11 o 
 -11   0   8       11.16       -7.53      6.61 o 
 -10   0   8     1355.85     1393.10     27.07 o 
  -9   0   8     6561.69     6503.20    101.79 o 
  -8   0   8        0.19       -1.00      7.61 o 
  -7   0   8       20.26        3.16      3.68 o 
  -6   0   8     5769.70     5687.28     74.21 o 
  -5   0   8      739.39      892.29     16.19 o 
  -4   0   8      224.40      213.00      9.05 o 
  -3   0   8     2136.10     2348.31     33.87 o 
  -2   0   8      193.40      147.75      5.18 o 
  -1   0   8     8757.13     9396.74    117.10 o 
   0   0   8       66.28       82.73      3.86 o 
   1   0   8     1715.68     1871.15     26.40 o 
   2   0   8     4059.48     4202.98     52.16 o 
   3   0   8     5426.27     4993.74     66.14 o 
   4   0   8      122.33      153.28      6.58 o 
   5   0   8     7768.11     8104.45    123.04 o 
   6   0   8      991.29      827.71     24.19 o 
   7   0   8      779.56      662.72     15.88 o 
   8   0   8      366.25      344.58     21.94 o 
   9   0   8      398.61      441.46     25.44 o 
  10   0   8      293.42      226.00     22.18 o 
  11   0   8        8.52        5.94     13.26 o 
  12   0   8       98.35       62.10     18.21 o 
  13   0   8      190.96      297.66     33.42 o 
 -17   1   8       62.21       78.75     10.19 o 
 -16   1   8       95.78       56.48      9.17 o 
 -15   1   8        3.69        2.57      7.54 o 
 -14   1   8       64.08       39.95      6.57 o 
 -13   1   8        0.67       -9.54      6.36 o 
 -12   1   8      140.73      119.26      6.65 o 
 -11   1   8        5.54       12.60      4.29 o 
 -10   1   8       38.28       19.16      4.18 o 
  -9   1   8      860.53      748.36     10.83 o 
  -8   1   8       16.64       -4.34      2.89 o 
  -7   1   8       27.92        4.27      2.88 o 
  -6   1   8     1123.89     1066.61     12.84 o 
  -5   1   8     1182.33     1079.03     13.86 o 
  -4   1   8     1392.59     1679.61     18.46 o 
  -3   1   8      141.15      139.33      4.07 o 
  -2   1   8     2216.54     2520.01     23.22 o 
  -1   1   8      662.71      659.31      7.65 o 
   0   1   8       32.51       18.90      2.22 o 
   1   1   8      439.24      406.74      6.49 o 
   2   1   8      113.37      130.30      3.80 o 
   3   1   8     1288.73     1425.74     14.74 o 
   4   1   8        0.77       -1.41      2.80 o 
   5   1   8      332.87      353.86      7.52 o 
   6   1   8     1537.62     1457.13     18.00 o 
   7   1   8     1119.89     1032.75     19.20 o 
   8   1   8      152.05      173.50      8.62 o 
   9   1   8        1.64       11.98      5.54 o 
  10   1   8      979.60      903.14     24.32 o 
  11   1   8      185.23      290.58     16.98 o 
  12   1   8        0.51       22.69     10.64 o 
  13   1   8      170.42      163.86     16.27 o 
 -17   2   8      467.70      489.58     18.89 o 
 -16   2   8       71.25       47.49      9.04 o 
 -15   2   8       84.94       74.85      8.85 o 
 -14   2   8      307.88      306.91     11.92 o 
 -13   2   8      237.24      243.13     10.42 o 
 -12   2   8      384.52      262.29      9.37 o 
 -11   2   8      107.68       89.13      5.52 o 
 -10   2   8      426.03      364.97      9.22 o 
  -9   2   8      831.58      913.68     11.48 o 
  -8   2   8      608.96      668.16      9.04 o 
  -7   2   8      694.81      793.41     10.05 o 
  -6   2   8      421.63      422.33      8.06 o 
  -5   2   8      914.43      700.52     11.32 o 
  -4   2   8     2550.54     2580.04     28.68 o 
  -3   2   8     1387.15     1369.16     14.79 o 
  -2   2   8       48.17       49.37      2.64 o 
  -1   2   8     1049.13     1078.58     11.60 o 
   0   2   8       90.23      171.24      4.58 o 
   1   2   8     4809.45     4606.70     42.69 o 
   2   2   8      352.15      379.27      6.25 o 
   3   2   8     3688.22     3621.05     32.48 o 
   4   2   8      198.59      179.90      5.08 o 
   5   2   8     4197.09     4492.18     41.23 o 
   6   2   8      669.00      578.36     11.35 o 
   7   2   8      168.06      147.60      9.99 o 
   8   2   8        1.03       -3.07      5.95 o 
   9   2   8      303.96      315.54     12.96 o 
  10   2   8      249.14      290.66     16.36 o 
  11   2   8        4.07        3.05      6.76 o 
  12   2   8       65.95       43.96     11.95 o 
 -17   3   8       19.75       26.89     10.31 o 
 -16   3   8       50.59       52.36     10.30 o 
 -15   3   8        6.93        8.40      6.52 o 
 -14   3   8      339.92      414.13     11.42 o 
 -13   3   8      253.10      276.11      8.92 o 
 -12   3   8       11.53        7.65      4.40 o 
 -11   3   8      411.48      433.30      8.73 o 
 -10   3   8      234.70      239.77      6.83 o 
  -9   3   8      102.95      128.84      5.33 o 
  -8   3   8        2.09        5.40      2.93 o 
  -7   3   8      220.61      211.80      5.09 o 
  -6   3   8      461.74      435.93      7.97 o 
  -5   3   8      100.42      136.64      5.47 o 
  -4   3   8      943.80      899.99     12.97 o 
  -3   3   8       26.06       33.91      2.76 o 
  -2   3   8     1141.01     1202.18     12.96 o 
  -1   3   8        0.48       -1.17      2.62 o 
   0   3   8        0.06       -0.63      2.23 o 
   1   3   8        8.84       10.98      2.73 o 
   2   3   8      670.18      651.94     11.51 o 
   3   3   8        0.29       -3.82      2.55 o 
   4   3   8     1706.71     1720.45     17.77 o 
   5   3   8     1372.53     1330.17     14.85 o 
   6   3   8      272.12      289.01      7.29 o 
   7   3   8     2188.94     2141.69     35.49 o 
   8   3   8      131.48      115.80      7.89 o 
   9   3   8       59.30       50.78      7.12 o 
  10   3   8        0.85        8.52      7.41 o 
  11   3   8       18.59       12.07      9.71 o 
  12   3   8       39.09       90.72     18.54 o 
 -17   4   8      272.03      301.39     24.30 o 
 -16   4   8       18.40       20.61      9.85 o 
 -15   4   8      120.65      121.89      9.22 o 
 -14   4   8       32.80       47.65      7.30 o 
 -13   4   8      273.77      335.34     10.61 o 
 -12   4   8       20.09        3.23      5.13 o 
 -11   4   8      229.92      200.13      8.33 o 
 -10   4   8      101.63      129.03      6.75 o 
  -9   4   8      717.12      658.49     11.25 o 
  -8   4   8      336.74      330.76      7.83 o 
  -7   4   8      570.47      549.83      9.14 o 
  -6   4   8     1806.06     2027.10     21.67 o 
  -5   4   8     1777.21     1644.03     17.21 o 
  -4   4   8      317.27      322.18      6.23 o 
  -3   4   8       11.24       -4.51      3.00 o 
  -2   4   8       11.13       17.20      3.44 o 
  -1   4   8     1194.97     1264.82     13.98 o 
   0   4   8       44.73       55.66      3.61 o 
   1   4   8     4130.78     4192.64     38.72 o 
   2   4   8        2.95       12.02      3.07 o 
   3   4   8      226.11      204.51      6.13 o 
   4   4   8      300.28      310.42      7.76 o 
   5   4   8     6580.81     6867.37     67.62 o 
   6   4   8      402.19      406.87     11.31 o 
   7   4   8      158.34      143.33      8.32 o 
   8   4   8      248.14      278.35     14.21 o 
   9   4   8     1111.27     1196.11     27.86 o 
  10   4   8       20.19       16.50      8.14 o 
  11   4   8       25.65       20.54      9.32 o 
  12   4   8        9.94       14.30     16.21 o 
 -16   5   8        0.90        4.48     11.31 o 
 -15   5   8      357.87      395.40     14.84 o 
 -14   5   8     1151.46     1230.72     22.34 o 
 -13   5   8      156.96      239.46     11.00 o 
 -12   5   8       33.52       17.03      6.45 o 
 -11   5   8      534.97      504.11     12.51 o 
 -10   5   8      251.01      213.79      8.95 o 
  -9   5   8      422.47      351.23      9.04 o 
  -8   5   8      575.85      629.75      9.82 o 
  -7   5   8      146.59      133.21      5.02 o 
  -6   5   8       12.05        6.87      2.61 o 
  -5   5   8      676.36      698.94      9.07 o 
  -4   5   8      759.61      669.65      9.59 o 
  -3   5   8     1554.57     1398.61     14.93 o 
  -2   5   8     1584.40     1780.60     18.68 o 
  -1   5   8        9.55       -4.42      2.95 o 
   0   5   8        9.21        5.22      3.44 o 
   1   5   8       31.47       20.79      3.60 o 
   2   5   8       25.02       37.03      4.82 o 
   3   5   8      645.45      651.07     10.99 o 
   4   5   8     2140.16     2143.10     26.47 o 
   5   5   8      369.60      309.41     11.86 o 
   6   5   8      205.60      196.89      9.31 o 
   7   5   8       49.59       23.13      6.27 o 
   8   5   8       71.92       78.77      9.71 o 
   9   5   8      114.66      128.71     10.85 o 
  10   5   8        9.69       29.04      8.95 o 
  11   5   8        0.33       -7.41      9.63 o 
 -15   6   8      165.65      175.41     15.66 o 
 -14   6   8      433.19      464.45     23.35 o 
 -13   6   8     1053.10     1069.76     24.67 o 
 -12   6   8       62.06       44.86      7.31 o 
 -11   6   8        7.74       15.87      8.83 o 
 -10   6   8      428.34      435.72     14.14 o 
  -9   6   8      655.06      588.21     16.03 o 
  -8   6   8       11.34        4.53      6.42 o 
  -7   6   8       70.34       45.88      3.59 o 
  -6   6   8        8.87        7.75      3.39 o 
  -5   6   8      402.40      432.21      7.67 o 
  -4   6   8       98.71       91.53      4.71 o 
  -3   6   8      683.84      697.10      9.54 o 
  -2   6   8       26.99       39.58      4.07 o 
  -1   6   8       49.35       36.19      4.07 o 
   0   6   8        7.17       -3.14      3.74 o 
   1   6   8        6.99       12.36      3.94 o 
   2   6   8        1.76        2.07      4.09 o 
   3   6   8     1280.98     1234.64     17.35 o 
   4   6   8        2.36       -1.41      8.88 o 
   5   6   8      269.33      246.38     10.84 o 
   6   6   8       59.98       63.57      8.27 o 
   7   6   8      173.76      130.61      8.75 o 
   8   6   8       60.49       47.54     10.70 o 
   9   6   8      443.81      475.33     19.42 o 
  10   6   8       65.77       42.98     11.44 o 
  11   6   8       26.63       27.89     20.10 o 
 -15   7   8      293.51      318.43     19.64 o 
 -14   7   8       35.77       59.56     11.81 o 
 -13   7   8       16.50       14.28     10.27 o 
 -12   7   8      266.49      264.02     15.68 o 
 -11   7   8        7.39        5.67      7.65 o 
 -10   7   8        0.77        6.03      7.24 o 
  -9   7   8      547.88      576.82     15.06 o 
  -8   7   8      202.71      234.62     10.25 o 
  -7   7   8      335.84      318.52     10.09 o 
  -6   7   8       73.52       77.04      5.74 o 
  -5   7   8     4903.40     5205.63     48.43 o 
  -4   7   8       13.26       33.10      5.69 o 
  -3   7   8     3613.59     3663.28     37.64 o 
  -2   7   8       94.91      114.33      6.81 o 
  -1   7   8      768.24      790.09     12.23 o 
   0   7   8      211.36      156.16      7.37 o 
   1   7   8      756.62      685.54     11.17 o 
   2   7   8      137.78      159.83      7.17 o 
   3   7   8       52.71       38.08      5.77 o 
   4   7   8      524.18      448.54     13.14 o 
   5   7   8      105.50       73.56      8.20 o 
   6   7   8      943.60      972.98     20.99 o 
   7   7   8        8.24       17.17      8.96 o 
   8   7   8      380.37      308.73     15.07 o 
   9   7   8       21.90       24.95     13.50 o 
  10   7   8      963.95     1104.37     38.12 o 
 -14   8   8      267.49      293.62     30.25 o 
 -13   8   8      100.22       89.23     13.81 o 
 -12   8   8       74.17       83.08     11.12 o 
 -11   8   8       47.33       10.19      9.57 o 
 -10   8   8      219.41      166.44     11.54 o 
  -9   8   8       21.86       26.21      8.25 o 
  -8   8   8       36.20       35.05      8.12 o 
  -7   8   8       70.08       43.24      6.31 o 
  -6   8   8      116.62      154.97     10.14 o 
  -5   8   8      998.23      964.57     21.92 o 
  -4   8   8      621.89      692.15     17.70 o 
  -3   8   8      192.61      183.90     11.88 o 
  -2   8   8       20.79       20.86      9.97 o 
  -1   8   8     2144.59     2254.64     29.37 o 
   0   8   8       54.55       51.92      7.17 o 
   1   8   8       94.36       78.57      6.58 o 
   2   8   8     2023.72     2007.31     26.03 o 
   3   8   8       39.51       32.15      6.65 o 
   4   8   8      336.32      309.16     14.34 o 
   5   8   8        1.27       -4.74      9.51 o 
   6   8   8     1044.56     1050.21     23.41 o 
   7   8   8       60.86       66.42      9.26 o 
   8   8   8       63.10       66.99     11.81 o 
   9   8   8      423.64      488.06     25.19 o 
 -12   9   8        1.13      -14.06     12.51 o 
 -11   9   8       14.29        2.85     12.85 o 
 -10   9   8      101.34       65.29     12.48 o 
  -9   9   8       36.48        9.08      9.31 o 
  -8   9   8       13.98       -9.30      8.64 o 
  -7   9   8      410.41      467.68     14.16 o 
  -6   9   8      470.99      478.29     14.35 o 
  -5   9   8        9.99       16.32      5.25 o 
  -4   9   8       65.87       93.14      7.28 o 
  -3   9   8       63.33       90.20      7.42 o 
  -2   9   8       83.19       79.39     10.16 o 
  -1   9   8        7.24      -10.59      7.06 o 
   0   9   8        9.41        4.08      6.62 o 
   1   9   8      510.62      588.03     14.92 o 
   2   9   8     1500.10     1462.19     27.14 o 
   3   9   8      510.56      540.17     15.26 o 
   4   9   8        4.03       12.14      8.43 o 
   5   9   8      175.61      193.72     15.40 o 
   6   9   8       67.77       81.63     10.34 o 
   7   9   8       53.22       36.53     13.86 o 
   8   9   8      121.73      119.35     13.84 o 
 -11  10   8        0.02      -19.40     13.48 o 
 -10  10   8        9.83        5.31     12.95 o 
  -9  10   8        0.15       -6.46     11.26 o 
  -8  10   8      136.93      106.18      9.53 o 
  -7  10   8       19.68       21.54      8.41 o 
  -6  10   8        3.54      -11.89      7.93 o 
  -5  10   8      171.59      151.33     10.72 o 
  -4  10   8       56.30       59.86      8.41 o 
  -3  10   8      157.27      130.78      9.67 o 
  -2  10   8        0.00        5.46      8.41 o 
  -1  10   8        0.29       -2.24      8.25 o 
   0  10   8      165.99      140.58     10.93 o 
   1  10   8       38.62       36.28      8.43 o 
   2  10   8      221.22      223.02     13.68 o 
   3  10   8      163.77      157.42     13.08 o 
   4  10   8        1.89       25.09      9.11 o 
   5  10   8       19.46       24.21     10.78 o 
   6  10   8      147.51      130.83     14.14 o 
  -9  11   8        3.89        7.27     22.08 o 
  -8  11   8        7.86        2.58      8.65 o 
  -7  11   8      353.50      329.97     20.13 o 
  -6  11   8      631.72      671.14     21.65 o 
  -5  11   8       23.83        3.13     10.25 o 
  -4  11   8        6.28       -1.88     10.12 o 
  -3  11   8       95.05       90.42     10.75 o 
  -2  11   8       89.28      109.71     11.77 o 
  -1  11   8      158.80      179.51     22.08 o 
   0  11   8        0.04        3.09     15.17 o 
   1  11   8        6.58        1.54     12.71 o 
   2  11   8       72.07       96.77     13.37 o 
   3  11   8      107.76      107.45     14.73 o 
   4  11   8        1.57       11.43     13.66 o 
  -5  12   8        8.45      -11.77     11.70 o 
  -4  12   8       29.22        9.10     13.65 o 
  -3  12   8        0.45       12.89     11.91 o 
  -2  12   8        4.26        2.94     14.11 o 
  -1  12   8       18.43        5.80     13.33 o 
   0  12   8       14.42       35.67     12.12 o 
   1  12   8        0.09        7.31     14.38 o 
 -17   1   9       31.12        8.77     10.31 o 
 -16   1   9       62.47       34.55      9.40 o 
 -15   1   9       66.85       72.11     11.05 o 
 -14   1   9      520.79      541.20     19.00 o 
 -13   1   9       39.81        8.04      7.08 o 
 -12   1   9       33.78       24.00      5.57 o 
 -11   1   9      161.68      174.56      7.75 o 
 -10   1   9       10.42        2.40      4.03 o 
  -9   1   9      215.64      231.49      7.48 o 
  -8   1   9      448.70      483.81      7.83 o 
  -7   1   9     6031.47     6380.71     61.58 o 
  -6   1   9     3873.68     4299.68     47.60 o 
  -5   1   9     1212.03     1366.52     15.74 o 
  -4   1   9       93.85       44.89      2.72 o 
  -3   1   9       50.76       30.38      2.45 o 
  -2   1   9       71.28      193.80      5.04 o 
  -1   1   9     1120.34      907.52     10.02 o 
   0   1   9     4657.27     4826.91     44.49 o 
   1   1   9     3077.42     3109.93     31.37 o 
   2   1   9     1961.55     2030.64     21.68 o 
   3   1   9      217.62      203.01      5.03 o 
   4   1   9     2519.27     2543.69     25.71 o 
   5   1   9    10259.23    10612.25    100.15 o 
   6   1   9     1241.12     1253.76     17.19 o 
   7   1   9       90.17       65.28      7.02 o 
   8   1   9        5.65        6.74      6.66 o 
   9   1   9     2932.85     2935.16     44.36 o 
  10   1   9       13.34        7.71      9.15 o 
  11   1   9      101.08       98.86     13.01 o 
  12   1   9       60.36       70.14     19.39 o 
 -17   2   9       76.81      102.09     11.79 o 
 -16   2   9       54.72       39.44     10.11 o 
 -15   2   9       17.11        9.91      8.47 o 
 -14   2   9      116.62       55.21      7.69 o 
 -13   2   9      237.00      162.48      8.56 o 
 -12   2   9       64.14       82.08      5.76 o 
 -11   2   9       42.46       28.92      4.33 o 
 -10   2   9        0.17       -4.79      4.07 o 
  -9   2   9      139.02      149.26      5.49 o 
  -8   2   9     2543.96     2685.05     27.37 o 
  -7   2   9        0.34       -2.99      1.99 o 
  -6   2   9      421.97      491.56      9.26 o 
  -5   2   9     1032.39      858.91     12.88 o 
  -4   2   9      257.17      251.79      6.35 o 
  -3   2   9     4257.58     4270.98     40.65 o 
  -2   2   9       78.41       63.44      3.28 o 
  -1   2   9      371.13      458.13      7.08 o 
   0   2   9       62.27       43.09      3.04 o 
   1   2   9     2031.52     1936.47     20.50 o 
   2   2   9       21.79       23.02      3.05 o 
   3   2   9      151.18      139.97      5.00 o 
   4   2   9        9.57        7.31      2.98 o 
   5   2   9       13.34        9.73      3.45 o 
   6   2   9      458.12      538.06     10.77 o 
   7   2   9       17.82        2.81      6.46 o 
   8   2   9        2.70        0.43      6.36 o 
   9   2   9      228.27      201.31     10.64 o 
  10   2   9       11.37       -7.78      7.12 o 
  11   2   9        0.53        5.51     10.11 o 
  12   2   9       68.02       55.36     12.57 o 
 -17   3   9      132.76      155.66     14.80 o 
 -16   3   9        5.33        8.64      7.23 o 
 -15   3   9       34.12       25.38      7.03 o 
 -14   3   9       16.94       32.80      6.25 o 
 -13   3   9        0.31       -7.91      5.35 o 
 -12   3   9      382.90      332.35      8.72 o 
 -11   3   9      868.34      918.10     13.53 o 
 -10   3   9      802.07      857.38     11.65 o 
  -9   3   9       76.52       25.95      3.51 o 
  -8   3   9     1355.65     1337.40     15.34 o 
  -7   3   9      966.91      992.92     13.81 o 
  -6   3   9      192.56      183.46      6.27 o 
  -5   3   9     1529.95     1558.38     19.16 o 
  -4   3   9     3210.00     3171.93     35.77 o 
  -3   3   9      613.45      559.38      8.19 o 
  -2   3   9     5755.55     6182.09     56.73 o 
  -1   3   9       55.32       37.10      3.15 o 
   0   3   9     4034.31     4172.81     40.82 o 
   1   3   9       10.40        0.88      3.27 o 
   2   3   9     1958.90     1707.90     18.81 o 
   3   3   9      266.58      229.54      6.20 o 
   4   3   9     2437.18     2484.77     24.50 o 
   5   3   9     2541.15     2450.96     24.51 o 
   6   3   9      853.52      819.42     15.12 o 
   7   3   9      142.73       93.26      8.18 o 
   8   3   9     2086.04     2233.80     32.69 o 
   9   3   9       36.83       12.16      6.94 o 
  10   3   9       38.53       29.57      8.35 o 
  11   3   9       36.69       49.90     17.31 o 
 -17   4   9      197.51      229.90     23.61 o 
 -16   4   9      174.00      132.08     12.15 o 
 -15   4   9      313.67      385.27     26.09 o 
 -14   4   9      194.07      224.27     10.68 o 
 -13   4   9      257.26      245.44     10.58 o 
 -12   4   9       62.18       43.36      5.80 o 
 -11   4   9       34.55       27.16      5.36 o 
 -10   4   9      499.75      478.31     10.75 o 
  -9   4   9       38.82       18.41      4.14 o 
  -8   4   9     1235.29     1240.28     14.93 o 
  -7   4   9      192.24      187.86      6.47 o 
  -6   4   9     4149.09     4511.92     46.79 o 
  -5   4   9       46.19       21.46      4.31 o 
  -4   4   9       51.41       58.46      3.70 o 
  -3   4   9     1964.19     1941.73     22.40 o 
  -2   4   9     4724.91     4897.63     47.69 o 
  -1   4   9     2089.90     2481.74     24.17 o 
   0   4   9      115.38      147.27      4.94 o 
   1   4   9     1425.96     1477.48     16.60 o 
   2   4   9      687.64      755.68     10.84 o 
   3   4   9      872.15      786.84     10.97 o 
   4   4   9     1272.85     1145.64     14.47 o 
   5   4   9       62.04       49.05      5.28 o 
   6   4   9       24.18       17.90      4.81 o 
   7   4   9      351.36      290.87     11.83 o 
   8   4   9      411.45      398.60     12.92 o 
   9   4   9      135.44      178.27     11.20 o 
  10   4   9        3.82        0.21      8.58 o 
  11   4   9        9.17        2.56     10.13 o 
 -16   5   9       10.08       16.05     12.52 o 
 -15   5   9      131.11      149.28     14.17 o 
 -14   5   9      155.40      207.35     19.11 o 
 -13   5   9       36.54       20.31      6.49 o 
 -12   5   9      227.61      183.79      9.75 o 
 -11   5   9      111.43       71.78      7.15 o 
 -10   5   9       46.17       44.04      5.22 o 
  -9   5   9        1.70       -5.78      4.73 o 
  -8   5   9      194.36      146.23      6.19 o 
  -7   5   9      268.99      233.72      7.90 o 
  -6   5   9       52.39       30.49      2.62 o 
  -5   5   9       35.48       32.53      3.41 o 
  -4   5   9       42.21       94.37      4.80 o 
  -3   5   9     1283.39     1319.41     15.53 o 
  -2   5   9      218.02      214.34      6.17 o 
  -1   5   9       32.78       22.19      3.58 o 
   0   5   9      149.47      105.56      4.72 o 
   1   5   9     4199.73     4205.68     40.48 o 
   2   5   9      280.24      292.75      8.64 o 
   3   5   9       68.47       54.02      4.61 o 
   4   5   9       31.72       56.26      5.28 o 
   5   5   9      908.22      862.91     14.30 o 
   6   5   9       75.39       50.16      6.50 o 
   7   5   9       11.56       -8.85      6.67 o 
   8   5   9       18.30       15.75      8.01 o 
   9   5   9      611.90      661.95     19.55 o 
  10   5   9       18.86       32.47      9.82 o 
  11   5   9       56.21       73.06     11.77 o 
 -15   6   9      369.79      439.29     17.75 o 
 -14   6   9      106.48      155.59     16.79 o 
 -13   6   9        6.19        7.38      5.82 o 
 -12   6   9       81.59       66.69      5.97 o 
 -11   6   9       94.73      109.30      6.47 o 
 -10   6   9       14.34       27.72      4.41 o 
  -9   6   9       18.71       19.84      6.30 o 
  -8   6   9       95.04      102.07      6.91 o 
  -7   6   9       12.09       46.04      7.28 o 
  -6   6   9        2.88        4.68      3.63 o 
  -5   6   9      401.13      427.40      8.10 o 
  -4   6   9      199.76      223.28      7.90 o 
  -3   6   9     1295.52     1391.20     15.91 o 
  -2   6   9      304.22      244.67      6.67 o 
  -1   6   9        0.18       -5.29      4.16 o 
   0   6   9      170.87      101.62      5.10 o 
   1   6   9     1070.43     1086.17     14.06 o 
   2   6   9       99.02       76.53      6.32 o 
   3   6   9       75.84       67.92      6.52 o 
   4   6   9      479.55      439.11     12.04 o 
   5   6   9      263.23      265.20     11.91 o 
   6   6   9      317.49      259.22     13.92 o 
   7   6   9       48.49       29.78      6.10 o 
   8   6   9      654.29      713.41     19.99 o 
   9   6   9      169.66      131.61     11.85 o 
  10   6   9        1.42        4.99     10.61 o 
 -15   7   9      263.83      327.63     20.23 o 
 -14   7   9       97.80      113.57     13.08 o 
 -13   7   9      216.94      224.50     14.97 o 
 -12   7   9        2.06       -2.66      9.36 o 
 -11   7   9       16.07        8.23      8.88 o 
 -10   7   9       18.02       23.71      7.31 o 
  -9   7   9       51.44       46.85      7.01 o 
  -8   7   9        3.12        0.68      5.87 o 
  -7   7   9      477.34      415.77     10.25 o 
  -6   7   9      413.84      367.77      9.34 o 
  -5   7   9       22.32       36.68      5.36 o 
  -4   7   9      180.28      218.84      8.59 o 
  -3   7   9     1701.44     1698.74     19.06 o 
  -2   7   9       30.84       16.00      4.26 o 
  -1   7   9        3.31        1.60      5.17 o 
   0   7   9       52.10       67.29      5.92 o 
   1   7   9      135.85      175.55      7.49 o 
   2   7   9       40.54       31.86      6.68 o 
   3   7   9        3.62        2.06      7.19 o 
   4   7   9      352.33      357.48     13.09 o 
   5   7   9       81.33       86.14      8.67 o 
   6   7   9        7.59       12.67      8.97 o 
   7   7   9      393.82      352.88     14.61 o 
   8   7   9      183.07      163.55     17.66 o 
   9   7   9        0.01       13.69     14.30 o 
 -14   8   9       30.32       57.16     13.78 o 
 -13   8   9        9.96       -1.22     11.30 o 
 -12   8   9        2.31      -15.35     10.23 o 
 -11   8   9       98.74       90.07      9.60 o 
 -10   8   9      330.36      355.72     15.37 o 
  -9   8   9        7.69       -4.63      7.12 o 
  -8   8   9      120.62      101.34      8.87 o 
  -7   8   9      399.23      425.38     11.94 o 
  -6   8   9       46.20       39.54      5.08 o 
  -5   8   9     1317.49     1223.70     19.43 o 
  -4   8   9       22.22       37.01      6.19 o 
  -3   8   9      173.96      183.05      9.33 o 
  -2   8   9       86.47       79.61      6.58 o 
  -1   8   9      290.72      285.10     10.89 o 
   0   8   9        6.07        1.16      5.76 o 
   1   8   9      266.63      331.00     12.20 o 
   2   8   9      190.22      171.94      9.46 o 
   3   8   9       42.07       35.24      7.96 o 
   4   8   9       72.15       79.13     10.56 o 
   5   8   9        3.07       30.91     12.47 o 
   6   8   9       29.98       39.31     12.79 o 
   7   8   9        7.89       39.88     10.60 o 
   8   8   9       17.57       15.91     10.62 o 
 -12   9   9       21.75       17.63     14.37 o 
 -11   9   9       22.64       12.92     11.82 o 
 -10   9   9        0.08      -12.82      9.26 o 
  -9   9   9       22.90        7.59      9.58 o 
  -8   9   9       36.47       21.63      7.00 o 
  -7   9   9        5.12        0.98      6.95 o 
  -6   9   9       41.89       39.98      7.49 o 
  -5   9   9        0.04        1.38      6.23 o 
  -4   9   9      284.08      287.33     12.48 o 
  -3   9   9      181.91      173.61      9.70 o 
  -2   9   9       15.59        5.58      7.55 o 
  -1   9   9       99.95       86.00      7.37 o 
   0   9   9      284.69      262.22     11.08 o 
   1   9   9       28.66       40.76      7.72 o 
   2   9   9        3.76        8.43      8.33 o 
   3   9   9      211.00      200.33     12.50 o 
   4   9   9      263.51      305.38     16.80 o 
   5   9   9       62.76       81.17     11.64 o 
   6   9   9        0.02       -4.57     11.06 o 
   7   9   9        4.18       13.17     17.06 o 
 -11  10   9       89.78      106.05     14.45 o 
 -10  10   9      256.42      276.07     19.43 o 
  -9  10   9       35.31       27.65     13.54 o 
  -8  10   9        5.34        3.81      7.86 o 
  -7  10   9       59.73       59.81      9.78 o 
  -6  10   9      256.25      293.42     13.81 o 
  -5  10   9      219.87      192.33      8.84 o 
  -4  10   9      210.56      221.94     13.25 o 
  -3  10   9       22.35       34.51      7.54 o 
  -2  10   9      452.95      562.02     17.92 o 
  -1  10   9       77.05       78.74      9.89 o 
   0  10   9       36.51       35.39      8.28 o 
   1  10   9        0.46        2.53      8.91 o 
   2  10   9      566.01      513.03     19.41 o 
   3  10   9        0.26       -2.30     11.35 o 
   4  10   9      317.69      321.31     19.40 o 
   5  10   9       39.16       22.74     12.23 o 
  -8  11   9        2.23      -14.55      9.70 o 
  -7  11   9        8.48        7.83      9.89 o 
  -6  11   9       21.10       20.18     10.31 o 
  -5  11   9       46.73       42.21     10.72 o 
  -4  11   9       49.71        9.10      9.70 o 
  -3  11   9      244.78      250.43     13.76 o 
  -2  11   9       43.18       41.07     11.40 o 
  -1  11   9       35.63       53.86     17.26 o 
   0  11   9        4.16        0.42     14.16 o 
   1  11   9      502.91      602.10     26.66 o 
   2  11   9        1.56       18.42     12.95 o 
   3  11   9        0.00        9.71     12.66 o 
  -4  12   9       20.91       -2.13     12.24 o 
  -3  12   9      150.80      195.31     17.60 o 
  -2  12   9       31.71       34.93     14.37 o 
 -17   0  10       70.28       64.70     20.51 o 
 -16   0  10      672.21      769.42     50.68 o 
 -15   0  10      120.23      133.52     18.85 o 
 -14   0  10      156.03      149.16     13.25 o 
 -13   0  10       17.21       -9.84      7.49 o 
 -12   0  10     2988.80     3348.82     57.55 o 
 -11   0  10      533.87      449.63     15.89 o 
 -10   0  10      186.50      148.71     10.82 o 
  -9   0  10      183.04      237.87     11.52 o 
  -8   0  10     4065.78     4041.59     54.64 o 
  -7   0  10     6017.95     5915.52     77.73 o 
  -6   0  10     7699.57     8175.81    121.58 o 
  -5   0  10      622.90      585.35     12.46 o 
  -4   0  10     1373.00     1525.33     30.38 o 
  -3   0  10    19871.97    20316.88    240.96 o 
  -2   0  10    11187.95    11704.48    146.03 o 
  -1   0  10       41.78        8.21      4.00 o 
   0   0  10      319.66      362.86      9.35 o 
   1   0  10    12164.07    12071.04    144.63 o 
   2   0  10      472.13      429.10     10.02 o 
   3   0  10        9.15       20.90      4.53 o 
   4   0  10     3508.52     3667.37     50.82 o 
   5   0  10     1813.19     1926.22     29.59 o 
   6   0  10      100.06       76.27      8.66 o 
   7   0  10      253.67      275.56     21.57 o 
   8   0  10        4.95       29.88     12.20 o 
   9   0  10        2.84       -4.21     12.67 o 
  10   0  10       30.51       27.94     16.41 o 
  11   0  10       19.76       28.15     16.13 o 
 -17   1  10        1.27       -5.18     10.74 o 
 -16   1  10        1.28      -11.74      8.65 o 
 -15   1  10       57.36       55.11      8.08 o 
 -14   1  10      179.60      139.13     10.28 o 
 -13   1  10        0.04      -10.05      6.70 o 
 -12   1  10      106.00      102.58      6.89 o 
 -11   1  10      119.90      112.42      6.04 o 
 -10   1  10      240.25      220.25      7.45 o 
  -9   1  10       27.53       49.46      3.89 o 
  -8   1  10       85.74       46.97      3.82 o 
  -7   1  10     1176.15     1199.15     14.76 o 
  -6   1  10      184.62      152.58      6.87 o 
  -5   1  10       28.53        7.34      3.42 o 
  -4   1  10     4760.08     4880.81     46.89 o 
  -3   1  10     1574.41     1798.32     18.32 o 
  -2   1  10       54.70       59.50      3.99 o 
  -1   1  10     1889.32     2032.84     19.64 o 
   0   1  10     1087.09     1021.69     12.36 o 
   1   1  10     1173.74     1073.74     13.25 o 
   2   1  10     1407.17     1166.00     14.17 o 
   3   1  10     1600.92     1750.93     18.12 o 
   4   1  10     1131.52     1163.45     14.03 o 
   5   1  10      395.40      330.85      7.73 o 
   6   1  10        2.47       -5.33      5.05 o 
   7   1  10        4.04       -0.67      5.17 o 
   8   1  10      676.04      723.17     24.52 o 
   9   1  10       30.70       56.88      7.46 o 
  10   1  10       23.36       27.86     12.65 o 
  11   1  10      528.01      650.73     50.46 o 
 -17   2  10       24.70       34.42     11.16 o 
 -16   2  10        2.60        3.10      8.55 o 
 -15   2  10        1.19       -1.08      7.59 o 
 -14   2  10       54.33        1.11      6.54 o 
 -13   2  10       30.32       13.30      5.84 o 
 -12   2  10     1113.37      964.58     14.68 o 
 -11   2  10     1875.14     1908.80     21.10 o 
 -10   2  10      215.57      222.74      6.66 o 
  -9   2  10      863.68      893.72     11.77 o 
  -8   2  10      405.70      380.79      6.96 o 
  -7   2  10     3401.85     3356.68     36.84 o 
  -6   2  10      555.08      646.36     11.21 o 
  -5   2  10      843.69      689.56     10.70 o 
  -4   2  10      191.80      232.60      6.81 o 
  -3   2  10     2009.14     1731.03     18.22 o 
  -2   2  10      572.99      532.53      7.24 o 
  -1   2  10      257.80      165.05      5.14 o 
   0   2  10      576.13      585.64      8.71 o 
   1   2  10      939.06      992.43     12.95 o 
   2   2  10      231.60      254.53      6.18 o 
   3   2  10      265.67      256.59      7.39 o 
   4   2  10      100.41       88.46      4.69 o 
   5   2  10       45.48       43.51      3.79 o 
   6   2  10       43.02       46.29      4.47 o 
   7   2  10     2073.20     2129.06     31.47 o 
   8   2  10      438.71      462.00     14.61 o 
   9   2  10       69.42       68.07      7.52 o 
  10   2  10        0.30        3.03      8.83 o 
  11   2  10      538.45      604.78     32.81 o 
 -17   3  10        4.13       19.18     11.00 o 
 -16   3  10      422.35      460.53     20.92 o 
 -15   3  10       12.25        2.00      6.84 o 
 -14   3  10       48.03       34.03      6.73 o 
 -13   3  10      176.60      152.14      7.63 o 
 -12   3  10       62.26       69.40      5.43 o 
 -11   3  10      218.43      243.97      8.32 o 
 -10   3  10        0.80       -0.69      3.64 o 
  -9   3  10      144.54      152.18      5.32 o 
  -8   3  10       49.67       39.40      4.83 o 
  -7   3  10      741.83      811.37     11.98 o 
  -6   3  10      207.53      176.55      7.36 o 
  -5   3  10      477.78      450.12      8.99 o 
  -4   3  10       35.18       31.31      3.89 o 
  -3   3  10       54.23       36.85      3.12 o 
  -2   3  10       78.22       50.72      3.13 o 
  -1   3  10      445.42      393.26      7.08 o 
   0   3  10      181.87      187.39      5.74 o 
   1   3  10       46.82       26.71      3.38 o 
   2   3  10      362.41      318.99      7.29 o 
   3   3  10     1355.45     1342.54     15.73 o 
   4   3  10       63.87       53.64      4.72 o 
   5   3  10      887.24      893.71     12.60 o 
   6   3  10       13.62       -3.93      4.02 o 
   7   3  10      383.79      412.29     13.06 o 
   8   3  10       34.15       10.17      7.25 o 
   9   3  10       37.58       11.16      7.27 o 
  10   3  10        9.24       27.18     11.02 o 
  11   3  10       16.82       11.80     10.34 o 
 -16   4  10      243.22      265.92     33.46 o 
 -15   4  10      103.66      101.34     11.45 o 
 -14   4  10        3.56        3.53      6.83 o 
 -13   4  10       64.12       61.74      6.95 o 
 -12   4  10      774.48      734.00     19.17 o 
 -11   4  10      655.71      668.00     12.36 o 
 -10   4  10       22.50        6.70      4.29 o 
  -9   4  10      122.64       98.55      4.66 o 
  -8   4  10      850.06      886.84     13.93 o 
  -7   4  10      449.57      434.48      9.51 o 
  -6   4  10      606.79      595.55     10.63 o 
  -5   4  10        0.11       -0.64      4.34 o 
  -4   4  10      165.71      189.43      7.72 o 
  -3   4  10     2168.81     1964.78     20.84 o 
  -2   4  10      409.96      431.50      7.36 o 
  -1   4  10       72.99       60.35      3.61 o 
   0   4  10      151.19      148.27      5.49 o 
   1   4  10      997.43      966.52     12.38 o 
   2   4  10        6.59        4.63      4.09 o 
   3   4  10      101.98      107.97      5.83 o 
   4   4  10      220.43      231.49      8.66 o 
   5   4  10      114.87       90.04      5.59 o 
   6   4  10       47.04       56.85      6.11 o 
   7   4  10       34.63       60.41      8.39 o 
   8   4  10      195.08      230.16     13.46 o 
   9   4  10      186.07      159.15     10.51 o 
  10   4  10      123.56      117.33     10.38 o 
 -16   5  10       61.46       63.55     11.82 o 
 -15   5  10      222.66      296.24     19.08 o 
 -14   5  10      127.79      107.63      8.21 o 
 -13   5  10      175.67      201.16     10.56 o 
 -12   5  10       40.49       43.97      6.31 o 
 -11   5  10      160.86      176.02      8.18 o 
 -10   5  10        7.27       -2.49      4.35 o 
  -9   5  10       20.81       16.78      3.89 o 
  -8   5  10      971.46      909.39     12.12 o 
  -7   5  10      237.24      179.69      6.76 o 
  -6   5  10       91.52       61.26      4.67 o 
  -5   5  10     1378.67     1333.54     17.48 o 
  -4   5  10      158.48      171.97      6.67 o 
  -3   5  10      200.41      146.66      5.83 o 
  -2   5  10       62.60       70.04      4.97 o 
  -1   5  10     2381.12     2458.67     24.67 o 
   0   5  10       11.95        0.58      3.58 o 
   1   5  10       25.61       19.56      4.73 o 
   2   5  10       10.31        9.15      4.87 o 
   3   5  10     1598.65     1594.22     20.74 o 
   4   5  10       52.00       44.70      6.77 o 
   5   5  10     1875.88     1793.99     24.70 o 
   6   5  10      952.73      914.64     17.68 o 
   7   5  10        4.40        3.26      8.14 o 
   8   5  10      103.40       84.40      9.61 o 
   9   5  10       79.39       70.78     10.31 o 
  10   5  10      113.23      115.21     12.45 o 
 -15   6  10       41.89       56.84      8.87 o 
 -14   6  10        9.26       19.25      6.63 o 
 -13   6  10       15.17        3.81      5.83 o 
 -12   6  10      237.35      246.39      9.54 o 
 -11   6  10       54.79       41.33      5.62 o 
 -10   6  10        1.92       -5.30      4.69 o 
  -9   6  10      125.43      115.73      6.93 o 
  -8   6  10     3520.75     3468.55     41.58 o 
  -7   6  10      978.18      933.99     14.46 o 
  -6   6  10        5.24        8.43      4.74 o 
  -5   6  10       18.42       19.41      3.14 o 
  -4   6  10     3935.76     4116.49     40.79 o 
  -3   6  10     2559.96     2636.33     28.16 o 
  -2   6  10       22.46        2.69      4.16 o 
  -1   6  10       10.16        0.49      4.39 o 
   0   6  10      147.85      153.64      6.45 o 
   1   6  10      664.69      664.20     10.96 o 
   2   6  10      162.98      169.75      8.35 o 
   3   6  10      303.46      277.09     12.81 o 
   4   6  10      128.44      105.08      7.76 o 
   5   6  10       74.05       64.07      7.70 o 
   6   6  10       96.59       98.63      9.30 o 
   7   6  10      109.94       97.12      7.92 o 
   8   6  10       21.89       14.75     10.57 o 
   9   6  10        0.13      -10.10     11.73 o 
 -14   7  10       57.03       71.69     11.94 o 
 -13   7  10        1.00       -6.37     10.11 o 
 -12   7  10        0.25      -10.99      8.90 o 
 -11   7  10      130.28      142.60     11.91 o 
 -10   7  10       11.41        7.61      7.99 o 
  -9   7  10       10.11       -0.44      5.98 o 
  -8   7  10      209.91      181.90      7.76 o 
  -7   7  10      167.08      158.39      9.14 o 
  -6   7  10      247.56      233.98      9.27 o 
  -5   7  10        8.00        3.26      5.05 o 
  -4   7  10       66.55       47.57      4.81 o 
  -3   7  10      317.31      284.18      8.13 o 
  -2   7  10        5.19        5.00      4.75 o 
  -1   7  10        4.40        5.41      5.79 o 
   0   7  10      950.01      924.77     14.58 o 
   1   7  10     1254.20     1325.55     18.63 o 
   2   7  10        0.35       -7.89      6.94 o 
   3   7  10      192.37      165.59     11.90 o 
   4   7  10      291.69      290.56     13.97 o 
   5   7  10      518.92      577.56     18.87 o 
   6   7  10      512.76      516.01     18.29 o 
   7   7  10       32.77       53.07      7.96 o 
   8   7  10        3.62       -4.96      9.79 o 
 -13   8  10       42.09       32.53     11.73 o 
 -12   8  10        5.29        7.40     11.41 o 
 -11   8  10       68.99       65.94     12.84 o 
 -10   8  10       85.54       83.15      8.48 o 
  -9   8  10       59.02       50.39      7.68 o 
  -8   8  10        4.11        6.47      5.90 o 
  -7   8  10       88.79       65.36      5.59 o 
  -6   8  10        9.97       47.95      5.49 o 
  -5   8  10       89.49       79.85      6.41 o 
  -4   8  10      246.72      243.77     10.93 o 
  -3   8  10      183.65      183.68      7.73 o 
  -2   8  10      345.35      422.31     11.21 o 
  -1   8  10        5.71       11.82      5.97 o 
   0   8  10      232.36      251.32     10.76 o 
   1   8  10      131.81      126.59      9.00 o 
   2   8  10      194.42      199.31     13.24 o 
   3   8  10        0.83       -4.60     10.43 o 
   4   8  10      492.37      509.32     23.16 o 
   5   8  10      494.85      489.67     20.61 o 
   6   8  10       38.50       27.83     10.25 o 
   7   8  10      325.90      358.95     18.82 o 
 -12   9  10       11.50      -10.64     13.11 o 
 -11   9  10      229.04      331.99     19.97 o 
 -10   9  10      213.31      197.13     17.66 o 
  -9   9  10       35.65       31.64      8.90 o 
  -8   9  10       37.73       30.75      7.43 o 
  -7   9  10      262.09      195.54     11.96 o 
  -6   9  10       97.01       76.46      6.36 o 
  -5   9  10      184.40      190.53     10.10 o 
  -4   9  10       98.22       81.89      7.72 o 
  -3   9  10      130.26      108.99      8.22 o 
  -2   9  10        4.94       -3.98      5.61 o 
  -1   9  10      239.39      223.14     10.57 o 
   0   9  10        3.72        0.97      6.96 o 
   1   9  10       11.12       11.83      7.93 o 
   2   9  10        1.05       -4.27     10.44 o 
   3   9  10      386.77      396.83     22.73 o 
   4   9  10       94.89      108.32     15.62 o 
   5   9  10        5.83       16.39     10.96 o 
   6   9  10        2.87       16.02     12.24 o 
 -10  10  10        0.14       -3.65     11.99 o 
  -9  10  10       23.02       34.32     12.13 o 
  -8  10  10       49.13       49.86      9.74 o 
  -7  10  10      113.33       99.70      9.71 o 
  -6  10  10       23.81       10.43      8.50 o 
  -5  10  10       13.30        3.46      7.66 o 
  -4  10  10        0.89        4.71      8.17 o 
  -3  10  10      171.90      166.60     10.88 o 
  -2  10  10      355.50      332.85     15.12 o 
  -1  10  10        1.12       -8.15      8.53 o 
   0  10  10        7.43       14.04      8.73 o 
   1  10  10       87.45       97.26     11.43 o 
   2  10  10       10.53       19.26     12.40 o 
   3  10  10       16.70       17.26     15.08 o 
   4  10  10        5.72       17.85     15.67 o 
  -8  11  10       14.26      -12.00     11.15 o 
  -7  11  10       40.34       20.97     15.22 o 
  -6  11  10       15.15        0.58     10.36 o 
  -5  11  10       32.53        9.36     12.11 o 
  -4  11  10      177.60      160.47     13.27 o 
  -3  11  10      129.89      112.57     10.87 o 
  -2  11  10        0.05       11.66      9.95 o 
  -1  11  10      125.10      104.35     15.48 o 
   0  11  10      181.17      207.19     23.21 o 
   1  11  10        5.98       23.21     13.28 o 
   2  11  10       49.77       35.91     13.94 o 
 -17   1  11      387.94      388.47     19.28 o 
 -16   1  11      718.28      702.43     37.05 o 
 -15   1  11      221.13      245.27     19.23 o 
 -14   1  11       27.64       22.39      9.45 o 
 -13   1  11      150.01      146.11      8.77 o 
 -12   1  11     1498.78     1401.77     19.43 o 
 -11   1  11      198.89      198.93      7.97 o 
 -10   1  11        0.04       -1.06      3.78 o 
  -9   1  11       23.23       29.24      4.15 o 
  -8   1  11      189.88      171.84      5.94 o 
  -7   1  11      102.49      142.27      6.13 o 
  -6   1  11     1804.11     1698.93     20.80 o 
  -5   1  11        0.65        1.91      4.44 o 
  -4   1  11     1814.93     1753.61     18.10 o 
  -3   1  11       31.54       33.21      3.12 o 
  -2   1  11       11.43       13.39      2.89 o 
  -1   1  11      365.28      343.47      6.58 o 
   0   1  11      606.37      680.62      9.30 o 
   1   1  11      101.85      114.42      5.65 o 
   2   1  11     1212.78     1411.63     16.88 o 
   3   1  11       24.66       17.16      4.18 o 
   4   1  11      468.16      471.49      8.53 o 
   5   1  11      200.53      183.03      7.66 o 
   6   1  11     3544.20     3644.20     45.96 o 
   7   1  11     1515.38     1508.14     26.98 o 
   8   1  11      528.98      485.44     19.19 o 
   9   1  11       99.99       98.87      8.85 o 
  10   1  11      592.56      752.97     37.63 o 
 -17   2  11        3.62       17.75     10.34 o 
 -16   2  11       25.16       21.99      9.67 o 
 -15   2  11        0.01       -6.87      7.64 o 
 -14   2  11        0.20       -4.83      6.61 o 
 -13   2  11        8.46        6.33      6.03 o 
 -12   2  11       22.72       17.32      5.17 o 
 -11   2  11        0.38       -4.57      4.74 o 
 -10   2  11        1.27       -5.52      3.68 o 
  -9   2  11       57.43       53.57      4.03 o 
  -8   2  11      772.78      638.10     11.21 o 
  -7   2  11       10.72        0.27      4.72 o 
  -6   2  11      810.96      753.65     12.41 o 
  -5   2  11       58.95       37.59      4.18 o 
  -4   2  11     1213.70     1276.13     14.92 o 
  -3   2  11      137.35      132.75      5.12 o 
  -2   2  11     1096.15     1086.53     12.02 o 
  -1   2  11      138.09      164.85      6.32 o 
   0   2  11      228.48      238.50      6.49 o 
   1   2  11      572.97      601.36      9.90 o 
   2   2  11     1615.71     1477.79     16.69 o 
   3   2  11      608.74      607.29      9.64 o 
   4   2  11       46.21       27.61      4.83 o 
   5   2  11       36.59       15.43      3.16 o 
   6   2  11      160.65      148.90      6.57 o 
   7   2  11      499.63      480.56     15.71 o 
   8   2  11      105.39      111.83      8.66 o 
   9   2  11        2.56       12.48      7.70 o 
  10   2  11      359.49      306.99     15.67 o 
 -17   3  11        0.02       12.26     11.78 o 
 -16   3  11      152.62      187.81     18.71 o 
 -15   3  11      698.25      679.44     18.95 o 
 -14   3  11       11.37       17.58      7.08 o 
 -13   3  11       34.17       53.21      5.84 o 
 -12   3  11      469.97      522.32     11.17 o 
 -11   3  11      497.64      481.80      9.96 o 
 -10   3  11        5.99       -3.00      3.37 o 
  -9   3  11        3.08       16.45      5.14 o 
  -8   3  11      251.59      289.52      8.43 o 
  -7   3  11       25.24       13.37      4.46 o 
  -6   3  11        3.48        4.47      4.22 o 
  -5   3  11       19.88       11.71      4.21 o 
  -4   3  11     5152.56     5050.78     52.98 o 
  -3   3  11      901.55      937.75     12.28 o 
  -2   3  11      454.49      449.68      7.20 o 
  -1   3  11     1164.46     1174.53     13.99 o 
   0   3  11     2827.59     2763.41     28.56 o 
   1   3  11       85.71       77.59      4.48 o 
   2   3  11     1221.11     1093.99     14.28 o 
   3   3  11     2273.40     2290.58     24.19 o 
   4   3  11      408.85      402.87      9.53 o 
   5   3  11      144.64      157.58      8.03 o 
   6   3  11      341.51      347.54      9.19 o 
   7   3  11      298.97      256.17     11.84 o 
   8   3  11       19.38       31.45      7.27 o 
   9   3  11        5.45       23.25      9.42 o 
  10   3  11       20.64       36.33     11.23 o 
 -16   4  11       53.56       97.98     11.81 o 
 -15   4  11        4.28        8.69      8.79 o 
 -14   4  11      159.38      141.88     10.91 o 
 -13   4  11        0.07        3.11      6.27 o 
 -12   4  11      363.55      424.24     11.24 o 
 -11   4  11       19.11       30.30      4.90 o 
 -10   4  11      289.37      212.70      6.57 o 
  -9   4  11     1577.59     1589.35     22.53 o 
  -8   4  11      245.90      261.64     12.92 o 
  -7   4  11     1175.15     1121.73     16.38 o 
  -6   4  11      106.00      118.61      6.66 o 
  -5   4  11     1122.05      966.87     15.04 o 
  -4   4  11      608.24      581.09     11.18 o 
  -3   4  11      180.98      166.77      6.42 o 
  -2   4  11      390.02      416.28      7.33 o 
  -1   4  11      679.56      712.04     10.53 o 
   0   4  11     3183.88     3035.28     29.59 o 
   1   4  11      193.61      223.13      6.98 o 
   2   4  11     1612.80     1531.14     18.35 o 
   3   4  11       52.96       62.02      5.86 o 
   4   4  11     1777.24     1740.77     23.91 o 
   5   4  11      400.31      369.47     13.63 o 
   6   4  11       39.82       26.55      7.26 o 
   7   4  11      646.99      726.55     19.83 o 
   8   4  11      148.42      162.38     11.48 o 
   9   4  11       43.74       42.72      9.37 o 
  10   4  11        8.02       35.02     14.66 o 
 -16   5  11       85.89      111.80     12.43 o 
 -15   5  11       10.01       13.35      8.65 o 
 -14   5  11      160.03      185.13     10.94 o 
 -13   5  11       69.11       55.07      7.16 o 
 -12   5  11      520.41      473.43     12.34 o 
 -11   5  11      245.36      220.57      8.35 o 
 -10   5  11      382.69      390.89     11.14 o 
  -9   5  11        7.13       32.28      6.07 o 
  -8   5  11      439.99      418.43     12.85 o 
  -7   5  11      243.72      272.78     10.25 o 
  -6   5  11       10.17        2.70      4.92 o 
  -5   5  11      218.31      171.51     10.06 o 
  -4   5  11      350.30      300.86      7.27 o 
  -3   5  11       10.50       -1.32      3.45 o 
  -2   5  11      121.78       91.06      4.57 o 
  -1   5  11      105.40      106.68      5.44 o 
   0   5  11       45.07       34.14      4.46 o 
   1   5  11       45.15       42.45      4.91 o 
   2   5  11       31.42       46.70      5.44 o 
   3   5  11       27.47       11.24      5.90 o 
   4   5  11      180.85      143.78     10.75 o 
   5   5  11      131.50      173.54     12.29 o 
   6   5  11      482.11      516.03     13.62 o 
   7   5  11      199.18      187.32     25.40 o 
   8   5  11      105.04      141.09     26.37 o 
   9   5  11      121.54      120.45     12.64 o 
 -15   6  11       22.19       30.01      9.75 o 
 -14   6  11        5.88        1.76     10.33 o 
 -13   6  11       73.62       79.43      6.77 o 
 -12   6  11        2.47       -3.98      5.47 o 
 -11   6  11       19.41       25.20      4.92 o 
 -10   6  11       39.75       23.37      3.99 o 
  -9   6  11      581.57      606.86     15.22 o 
  -8   6  11      496.90      624.19     13.83 o 
  -7   6  11      360.17      385.02      9.97 o 
  -6   6  11       52.46       12.07      5.35 o 
  -5   6  11      111.70      166.61      6.76 o 
  -4   6  11      281.84      310.68     13.20 o 
  -3   6  11        3.13       -6.38      4.26 o 
  -2   6  11      312.71      273.56      8.07 o 
  -1   6  11      168.98      164.43      7.22 o 
   0   6  11     1091.18     1052.32     14.71 o 
   1   6  11      108.65      136.39      7.42 o 
   2   6  11       86.93       88.85      7.78 o 
   3   6  11      121.20      123.87     12.02 o 
   4   6  11      572.70      527.77     19.32 o 
   5   6  11       10.91        3.77      8.64 o 
   6   6  11        2.39       -0.47      9.59 o 
   7   6  11      117.35      120.03      8.07 o 
   8   6  11        1.95        4.53     11.49 o 
 -14   7  11       10.03       12.20     11.25 o 
 -13   7  11        0.10       -9.90     10.79 o 
 -12   7  11       15.44       23.58      8.12 o 
 -11   7  11       13.97       13.77      8.15 o 
 -10   7  11       82.62       81.68      8.28 o 
  -9   7  11       84.09       64.35      6.31 o 
  -8   7  11     1254.13     1311.53     26.28 o 
  -7   7  11      947.55     1041.54     18.58 o 
  -6   7  11      287.85      319.53      8.90 o 
  -5   7  11       66.62       58.45      4.00 o 
  -4   7  11      198.52      186.60      8.66 o 
  -3   7  11        0.87       -8.43      6.06 o 
  -2   7  11       91.25      111.60      6.80 o 
  -1   7  11     1137.02     1048.43     17.59 o 
   0   7  11        0.13        3.50      6.53 o 
   1   7  11      139.28      129.90      8.13 o 
   2   7  11       24.17       16.36      8.24 o 
   3   7  11      842.57      782.41     21.32 o 
   4   7  11      496.99      475.75     24.43 o 
   5   7  11      146.59      116.08     11.28 o 
   6   7  11       11.29       -1.90      8.04 o 
   7   7  11      458.54      458.32     16.41 o 
   8   7  11       46.12       30.73     13.22 o 
 -13   8  11      222.31      266.54     24.58 o 
 -12   8  11       95.00       56.81     10.54 o 
 -11   8  11       29.25       19.19      9.84 o 
 -10   8  11      140.71      112.79     11.08 o 
  -9   8  11       80.92       76.45      7.45 o 
  -8   8  11      110.72       87.75      7.53 o 
  -7   8  11       44.95       31.41      5.16 o 
  -6   8  11      240.26      270.67      9.63 o 
  -5   8  11        0.21       -4.96      5.69 o 
  -4   8  11      499.71      491.05     13.57 o 
  -3   8  11      105.54       99.40      6.69 o 
  -2   8  11      213.86      215.79     10.28 o 
  -1   8  11      381.33      314.02     13.06 o 
   0   8  11       75.60       88.34      9.77 o 
   1   8  11       25.87       28.72      7.71 o 
   2   8  11      180.03      177.37     12.28 o 
   3   8  11      251.39      248.62     17.74 o 
   4   8  11       28.87       45.41     12.14 o 
   5   8  11        9.75       22.10     11.51 o 
   6   8  11      101.37       95.09     14.60 o 
 -12   9  11       34.06       24.49     12.34 o 
 -11   9  11      359.32      415.14     19.01 o 
 -10   9  11       48.70       47.38     10.17 o 
  -9   9  11       17.04      -10.47      8.18 o 
  -8   9  11       46.48       33.21      7.64 o 
  -7   9  11      422.68      438.72     14.16 o 
  -6   9  11      260.01      270.26     11.17 o 
  -5   9  11       29.18       33.20      7.26 o 
  -4   9  11      164.70      135.54     10.35 o 
  -3   9  11        0.26        1.78      7.15 o 
  -2   9  11       47.53       52.40      6.95 o 
  -1   9  11        9.86        8.88      7.00 o 
   0   9  11       13.71       15.16      8.62 o 
   1   9  11        7.22        8.40      8.84 o 
   2   9  11       82.48       71.48     11.91 o 
   3   9  11       27.01       51.19     12.35 o 
   4   9  11      193.66      240.84     25.72 o 
   5   9  11       21.06       48.47     16.79 o 
 -10  10  11       48.24       30.49     12.30 o 
  -9  10  11      103.68       66.69     12.52 o 
  -8  10  11        2.99      -13.64      9.09 o 
  -7  10  11       11.23        2.04     10.22 o 
  -6  10  11       88.29       52.98      6.66 o 
  -5  10  11        9.61       -0.47      8.03 o 
  -4  10  11      204.59      180.63     14.67 o 
  -3  10  11        0.47        0.11      8.59 o 
  -2  10  11        1.02        3.68     10.16 o 
  -1  10  11      497.08      477.88     21.12 o 
   0  10  11      162.41      171.23     12.91 o 
   1  10  11        5.49        3.40     12.63 o 
   2  10  11       22.95       21.85     13.66 o 
   3  10  11        4.05       27.62     13.82 o 
  -7  11  11       10.22       17.62     16.46 o 
  -6  11  11        7.85        0.90     10.87 o 
  -5  11  11        8.56       17.70     12.10 o 
  -4  11  11      154.49      207.71     14.40 o 
  -3  11  11       42.41       61.76     10.50 o 
  -2  11  11       17.38       18.38     13.76 o 
  -1  11  11      121.77      163.13     22.74 o 
   0  11  11       28.96       42.03     12.37 o 
 -17   0  12      242.77      215.34     26.97 o 
 -16   0  12      990.52     1058.73     63.96 o 
 -15   0  12       93.28       72.71     17.16 o 
 -14   0  12       39.78       30.26     10.48 o 
 -13   0  12      533.77      432.61     17.45 o 
 -12   0  12        7.64       -0.58      8.90 o 
 -11   0  12       22.85       12.74      8.14 o 
 -10   0  12     1903.43     2088.44     35.09 o 
  -9   0  12      102.28       83.95      7.91 o 
  -8   0  12       14.59        4.31      5.22 o 
  -7   0  12      423.65      378.90     10.35 o 
  -6   0  12      288.93      264.38      8.81 o 
  -5   0  12       60.96       40.45      4.38 o 
  -4   0  12      218.51      194.00      7.59 o 
  -3   0  12     1010.36     1031.15     16.88 o 
  -2   0  12     2578.10     2228.94     31.37 o 
  -1   0  12     1047.60     1009.12     16.79 o 
   0   0  12      927.01      831.00     16.78 o 
   1   0  12       17.85        4.78      6.25 o 
   2   0  12     3783.53     3698.51     48.06 o 
   3   0  12      289.49      350.56     11.77 o 
   4   0  12     3783.48     3958.60     63.58 o 
   5   0  12      221.23      222.71     12.20 o 
   6   0  12     2346.81     2259.17     44.83 o 
   7   0  12      522.85      610.28     20.57 o 
   8   0  12       87.56       90.36     10.34 o 
   9   0  12      125.15      114.11     21.45 o 
  10   0  12      584.69      618.01     39.79 o 
 -17   1  12        0.41       19.84     14.00 o 
 -16   1  12      167.62      138.26     13.16 o 
 -15   1  12        2.86        7.70      8.12 o 
 -14   1  12        5.19        7.21      8.45 o 
 -13   1  12        4.40       23.99      7.66 o 
 -12   1  12        0.02       -6.53      5.86 o 
 -11   1  12       66.31       54.17      5.33 o 
 -10   1  12       34.51       28.40      4.08 o 
  -9   1  12      510.35      471.87      8.14 o 
  -8   1  12       16.65       -1.58      4.27 o 
  -7   1  12        0.67        0.16      4.48 o 
  -6   1  12      972.21      981.12     12.60 o 
  -5   1  12       62.09       61.94      3.86 o 
  -4   1  12        3.67       11.01      3.01 o 
  -3   1  12       79.19      103.66      4.86 o 
  -2   1  12      406.36      426.03      7.56 o 
  -1   1  12      194.94      169.36      6.24 o 
   0   1  12       53.80       29.81      5.02 o 
   1   1  12      854.14      757.94     11.52 o 
   2   1  12      203.20      235.28      7.56 o 
   3   1  12      968.78      943.31     13.65 o 
   4   1  12     1255.45     1229.24     17.94 o 
   5   1  12       45.82       73.56      6.31 o 
   6   1  12      237.14      197.05     10.15 o 
   7   1  12       31.25       33.94      7.69 o 
   8   1  12      249.02      307.71     15.92 o 
   9   1  12      250.45      218.60     13.28 o 
  10   1  12       30.95       54.72     28.60 o 
 -17   2  12       28.76       31.26     10.75 o 
 -16   2  12      108.36      145.65     15.08 o 
 -15   2  12       24.24       19.84      7.85 o 
 -14   2  12      463.19      455.54     13.04 o 
 -13   2  12        0.99       -1.42      6.13 o 
 -12   2  12       75.96       72.86      5.76 o 
 -11   2  12      128.50       93.09      6.28 o 
 -10   2  12      444.39      364.11     10.09 o 
  -9   2  12       54.48       54.80      5.68 o 
  -8   2  12        3.22       -4.69      5.33 o 
  -7   2  12      339.44      357.79      9.34 o 
  -6   2  12     1989.27     1954.11     24.75 o 
  -5   2  12      445.83      416.04      9.49 o 
  -4   2  12      108.69      124.49      4.53 o 
  -3   2  12      152.23      128.86      4.87 o 
  -2   2  12       61.08       23.86      2.69 o 
  -1   2  12     2537.72     2512.48     27.50 o 
   0   2  12        3.60        6.26      4.21 o 
   1   2  12      771.92      828.94     12.40 o 
   2   2  12      121.53      137.64      6.45 o 
   3   2  12     2136.80     2175.31     24.61 o 
   4   2  12       31.75       26.98      5.48 o 
   5   2  12     1164.44     1209.55     20.37 o 
   6   2  12      167.20      168.47      9.42 o 
   7   2  12     1055.05     1065.90     18.59 o 
   8   2  12        0.40       -0.34     10.95 o 
   9   2  12       71.46       80.49     10.13 o 
  10   2  12       19.44       23.84     31.85 o 
 -16   3  12       38.94       71.05     15.13 o 
 -15   3  12       15.46       18.40      7.90 o 
 -14   3  12       94.54       80.34      7.60 o 
 -13   3  12       17.41       13.20      5.71 o 
 -12   3  12        0.70       -1.39      4.86 o 
 -11   3  12        2.72       -1.56      3.83 o 
 -10   3  12       42.65       34.99      6.42 o 
  -9   3  12      124.36      160.38      7.91 o 
  -8   3  12       71.93       65.31      5.81 o 
  -7   3  12       41.49       59.79      6.86 o 
  -6   3  12      317.66      346.97      9.02 o 
  -5   3  12      861.84      943.77     14.20 o 
  -4   3  12       20.67        4.88      5.08 o 
  -3   3  12      357.64      443.79      7.93 o 
  -2   3  12     1070.99     1127.47     14.18 o 
  -1   3  12      755.53      797.86     11.19 o 
   0   3  12      133.07      144.76      6.17 o 
   1   3  12       22.32        2.73      4.46 o 
   2   3  12       47.37       30.10      4.59 o 
   3   3  12      233.73      186.44      7.66 o 
   4   3  12     2336.66     2300.08     31.47 o 
   5   3  12      751.68      728.37     18.57 o 
   6   3  12       18.54       21.51      8.87 o 
   7   3  12       23.55       25.59      8.86 o 
   8   3  12       36.04       31.45      6.73 o 
   9   3  12      378.18      391.20     17.38 o 
 -16   4  12      286.34      294.46     17.91 o 
 -15   4  12       53.59       38.56     10.05 o 
 -14   4  12      129.37      113.80     10.65 o 
 -13   4  12       23.57       19.07      6.28 o 
 -12   4  12       63.69       56.95      5.48 o 
 -11   4  12       75.38       34.63      6.55 o 
 -10   4  12      526.54      548.01     13.50 o 
  -9   4  12      123.42      145.25     13.01 o 
  -8   4  12        1.10       -6.36      5.78 o 
  -7   4  12       78.83       60.23      6.31 o 
  -6   4  12     2957.65     3092.54     39.02 o 
  -5   4  12      940.13      965.54     15.41 o 
  -4   4  12      168.46      114.80      7.16 o 
  -3   4  12       28.46       10.96      3.41 o 
  -2   4  12     1229.11     1253.19     14.45 o 
  -1   4  12      810.61      852.74     11.99 o 
   0   4  12       12.74        1.85      4.26 o 
   1   4  12        6.79       -3.37      5.22 o 
   2   4  12        0.17       -4.62      5.35 o 
   3   4  12      852.05      880.03     16.49 o 
   4   4  12      229.60      216.81     10.91 o 
   5   4  12        0.32       16.22      7.80 o 
   6   4  12      176.99      148.38     11.30 o 
   7   4  12      577.47      655.86     24.79 o 
   8   4  12       13.29       12.34      9.79 o 
   9   4  12        1.85        5.84     15.34 o 
 -15   5  12       22.03        1.06      9.10 o 
 -14   5  12       91.34       84.78      7.98 o 
 -13   5  12       90.02       75.20      8.50 o 
 -12   5  12       89.33       95.29      7.07 o 
 -11   5  12        0.63       -4.58      6.77 o 
 -10   5  12       17.26       20.73      6.42 o 
  -9   5  12     1765.96     1706.57     25.67 o 
  -8   5  12       80.53       75.64      7.05 o 
  -7   5  12        9.43       -4.93      6.07 o 
  -6   5  12      464.50      394.31     16.78 o 
  -5   5  12      543.81      532.80     16.43 o 
  -4   5  12      139.35      135.23      5.28 o 
  -3   5  12      138.71      100.03      5.60 o 
  -2   5  12      512.18      520.36      8.73 o 
  -1   5  12      429.42      432.62      8.01 o 
   0   5  12        0.01        6.82      5.21 o 
   1   5  12       21.22        2.80      5.18 o 
   2   5  12        0.01       -4.36      6.41 o 
   3   5  12      914.35      831.81     16.74 o 
   4   5  12        5.24       12.78      7.60 o 
   5   5  12      152.37      184.59     12.83 o 
   6   5  12        0.11       11.75      8.41 o 
   7   5  12       21.79       16.35     12.55 o 
   8   5  12       10.09        4.38     17.41 o 
 -15   6  12        7.41       11.49      8.87 o 
 -14   6  12        1.39       -5.23      9.37 o 
 -13   6  12        3.65        0.40      6.04 o 
 -12   6  12       89.23       82.05      6.42 o 
 -11   6  12        7.52       -1.65      6.67 o 
 -10   6  12      396.68      356.05     12.04 o 
  -9   6  12      172.87      209.89     10.13 o 
  -8   6  12      241.78      284.79     10.49 o 
  -7   6  12        0.30       -6.34      6.63 o 
  -6   6  12      660.51      560.91     14.91 o 
  -5   6  12      107.17      102.54      7.14 o 
  -4   6  12       15.72        8.37      4.09 o 
  -3   6  12       43.42       38.55      4.59 o 
  -2   6  12     2276.03     2365.88     26.00 o 
  -1   6  12      189.30      125.30      6.44 o 
   0   6  12       26.31       26.54      5.71 o 
   1   6  12       29.59       23.45      6.41 o 
   2   6  12     2261.11     2281.57     32.29 o 
   3   6  12      273.22      296.93     12.53 o 
   4   6  12      201.04      188.56     13.57 o 
   5   6  12       18.66       24.75     10.50 o 
   6   6  12      680.40      669.32     32.29 o 
   7   6  12       89.64       85.91     15.63 o 
   8   6  12        1.64       19.46     16.90 o 
 -14   7  12      149.91      231.01     24.28 o 
 -13   7  12      246.37      218.35     15.13 o 
 -12   7  12      112.95       88.46     10.73 o 
 -11   7  12        0.04      -10.20      6.80 o 
 -10   7  12       20.08       14.35      7.48 o 
  -9   7  12       23.61       17.52      7.68 o 
  -8   7  12        1.16       -2.01      6.48 o 
  -7   7  12        9.30        5.61      6.77 o 
  -6   7  12       12.32        4.59      2.96 o 
  -5   7  12      207.18      237.96     10.20 o 
  -4   7  12      130.32      130.35      7.98 o 
  -3   7  12       10.77        8.79      5.98 o 
  -2   7  12      404.82      456.01     12.43 o 
  -1   7  12      281.76      267.49     11.03 o 
   0   7  12        0.30       -6.51      6.63 o 
   1   7  12       13.36       10.60      8.29 o 
   2   7  12        1.25       20.93      8.85 o 
   3   7  12      227.86      274.65     14.19 o 
   4   7  12        9.82       -9.94      9.27 o 
   5   7  12       17.28       -1.34      9.72 o 
   6   7  12      419.38      470.55     33.13 o 
   7   7  12        1.80       23.01     19.42 o 
 -13   8  12        7.76       47.15     14.19 o 
 -12   8  12       71.18       87.43     10.51 o 
 -11   8  12       31.75       17.60      8.15 o 
 -10   8  12      109.71       62.39      7.80 o 
  -9   8  12      108.24       96.63      8.85 o 
  -8   8  12        0.36       -6.42      4.85 o 
  -7   8  12       71.76      101.02      7.26 o 
  -6   8  12      170.84      172.73     10.78 o 
  -5   8  12      236.51      190.39     11.00 o 
  -4   8  12      188.51      181.45      8.74 o 
  -3   8  12       18.46       21.32      6.75 o 
  -2   8  12       16.92       10.63      7.07 o 
  -1   8  12       65.90       68.92      8.21 o 
   0   8  12      108.41      107.64      9.58 o 
   1   8  12        0.02       -5.24      8.80 o 
   2   8  12        7.99        8.91      9.91 o 
   3   8  12       37.98       49.28     13.85 o 
   4   8  12      117.88      114.63     18.21 o 
   5   8  12       22.64       17.57     11.26 o 
 -11   9  12        0.00      -19.70     13.14 o 
 -10   9  12       19.14        4.92      9.15 o 
  -9   9  12      105.14      171.34     11.37 o 
  -8   9  12        0.63       -7.53      6.55 o 
  -7   9  12       71.87       36.71      6.32 o 
  -6   9  12      114.19       87.16      8.00 o 
  -5   9  12      809.38      974.89     25.87 o 
  -4   9  12      113.22      147.42     13.82 o 
  -3   9  12       11.07        9.08      6.51 o 
  -2   9  12       79.76       90.66      9.44 o 
  -1   9  12       76.30      124.78     11.55 o 
   0   9  12      215.42      201.65     12.29 o 
   1   9  12      164.93      150.57     12.52 o 
   2   9  12      290.00      319.98     19.51 o 
   3   9  12      153.50      170.29     18.53 o 
   4   9  12       21.54       39.12     24.86 o 
  -9  10  12       11.58        5.23     21.90 o 
  -8  10  12       41.43       33.86      9.58 o 
  -7  10  12       31.73        9.34      9.44 o 
  -6  10  12      204.99      169.68     13.36 o 
  -5  10  12       15.67       33.10     13.93 o 
  -4  10  12        1.63       21.92      9.43 o 
  -3  10  12       51.98       21.22      9.51 o 
  -2  10  12      130.48      142.16     14.04 o 
  -1  10  12        3.42       18.70     12.22 o 
   0  10  12       70.42       83.67     13.88 o 
   1  10  12       11.80       17.02     14.01 o 
   2  10  12      388.41      446.11     28.43 o 
  -4  11  12       45.01       48.93     11.53 o 
  -3  11  12       65.02       48.35     11.49 o 
 -17   1  13        9.50       10.70     16.96 o 
 -16   1  13        2.98       -9.19     12.57 o 
 -15   1  13      488.88      485.84     17.54 o 
 -14   1  13       96.23      100.31      8.34 o 
 -13   1  13      323.32      350.99     11.59 o 
 -12   1  13       36.00       39.91      6.00 o 
 -11   1  13     1205.98     1256.06     19.68 o 
 -10   1  13      644.54      583.65     12.12 o 
  -9   1  13       23.75       31.54      3.66 o 
  -8   1  13      247.52      231.22      8.19 o 
  -7   1  13     4399.29     4490.14     51.10 o 
  -6   1  13     4204.48     4085.81     42.37 o 
  -5   1  13      692.82      661.14     10.10 o 
  -4   1  13     1077.58     1016.89     12.74 o 
  -3   1  13      231.68      225.45      6.74 o 
  -2   1  13     2513.85     2486.24     26.70 o 
  -1   1  13       33.63       40.22      4.13 o 
   0   1  13       47.52       41.13      6.45 o 
   1   1  13      799.74      768.06     12.46 o 
   2   1  13     2544.03     2563.80     32.03 o 
   3   1  13      330.05      394.33     10.44 o 
   4   1  13      550.48      560.91     12.82 o 
   5   1  13      468.12      491.98     12.80 o 
   6   1  13      100.32      144.43      8.06 o 
   7   1  13       74.01       46.03      7.35 o 
   8   1  13       54.50       65.59     14.74 o 
   9   1  13      223.86      270.21     24.16 o 
 -16   2  13        1.93       -0.47     10.80 o 
 -15   2  13        6.14        9.64      7.85 o 
 -14   2  13      190.32      196.85     15.29 o 
 -13   2  13      141.04      171.49      9.24 o 
 -12   2  13        0.98       -7.13      4.93 o 
 -11   2  13      100.08       85.47      5.28 o 
 -10   2  13      157.99      164.41     10.16 o 
  -9   2  13       34.39       27.71      5.78 o 
  -8   2  13      320.06      324.15      9.13 o 
  -7   2  13     2862.23     3082.96     36.85 o 
  -6   2  13       31.60        6.20      6.47 o 
  -5   2  13      108.12       72.47      5.50 o 
  -4   2  13     1008.29     1019.05     12.48 o 
  -3   2  13     3080.04     3154.86     30.98 o 
  -2   2  13      327.59      364.70      7.92 o 
  -1   2  13       12.77        8.97      4.27 o 
   0   2  13      685.24      639.38     11.76 o 
   1   2  13      113.80       62.54      5.12 o 
   2   2  13      537.39      502.54     10.66 o 
   3   2  13     1599.84     1655.98     22.18 o 
   4   2  13      141.42      166.97     10.13 o 
   5   2  13      148.80      147.17      9.08 o 
   6   2  13        2.63       -2.12      6.62 o 
   7   2  13        7.45        6.73      8.28 o 
   8   2  13      393.20      416.12     30.73 o 
   9   2  13        0.60        7.62     18.09 o 
 -16   3  13        3.56       10.43     11.87 o 
 -15   3  13        8.79       -5.22      8.66 o 
 -14   3  13      253.49      238.54     11.74 o 
 -13   3  13      130.85      152.57      9.07 o 
 -12   3  13       10.65        3.83      6.95 o 
 -11   3  13       54.02       58.38      7.21 o 
 -10   3  13      506.67      524.90     13.18 o 
  -9   3  13     1570.25     1544.97     22.18 o 
  -8   3  13        0.32       -8.37      5.58 o 
  -7   3  13      214.94      175.54     11.55 o 
  -6   3  13     1912.24     1909.39     23.76 o 
  -5   3  13      664.36      698.86     15.20 o 
  -4   3  13        8.69       -0.97      3.56 o 
  -3   3  13       12.42        7.00      4.12 o 
  -2   3  13      914.69      842.26     12.02 o 
  -1   3  13      291.34      258.19      9.39 o 
   0   3  13        9.70        8.88      4.63 o 
   1   3  13      329.86      251.24      8.84 o 
   2   3  13     1582.28     1692.01     22.39 o 
   3   3  13      581.54      587.60     13.67 o 
   4   3  13      762.90      693.33     17.37 o 
   5   3  13        5.71        8.89      6.88 o 
   6   3  13      122.92      135.37      9.52 o 
   7   3  13       27.51       37.13     10.90 o 
   8   3  13      656.84      691.59     36.45 o 
 -16   4  13       32.32       11.79     11.11 o 
 -15   4  13        0.34        0.96     14.83 o 
 -14   4  13       74.64       55.73      7.43 o 
 -13   4  13      117.21       80.79      9.04 o 
 -12   4  13        0.58       -9.76      6.97 o 
 -11   4  13      252.17      254.04     11.10 o 
 -10   4  13        0.01        4.23      6.06 o 
  -9   4  13      145.22      183.51      9.90 o 
  -8   4  13       34.57       13.12      6.47 o 
  -7   4  13      216.87      204.82     12.22 o 
  -6   4  13        4.36        1.69      6.30 o 
  -5   4  13      468.11      440.00     13.40 o 
  -4   4  13      725.36      712.50     13.01 o 
  -3   4  13        0.09       -0.06      4.34 o 
  -2   4  13      535.66      591.14     11.98 o 
  -1   4  13       41.73       46.83      5.04 o 
   0   4  13      897.23      807.31     12.48 o 
   1   4  13       12.17        2.40      6.09 o 
   2   4  13       49.76       53.71      6.85 o 
   3   4  13      481.22      465.98     18.94 o 
   4   4  13     1555.10     1494.05     26.55 o 
   5   4  13      110.78      108.15      9.81 o 
   6   4  13       52.05       57.83     12.91 o 
   7   4  13      146.50      136.91     17.21 o 
   8   4  13       13.61       16.04     25.97 o 
 -15   5  13        0.13       -2.95      9.55 o 
 -14   5  13       59.70       64.57     10.61 o 
 -13   5  13        3.79       -4.06      8.66 o 
 -12   5  13        0.01       -7.92      7.72 o 
 -11   5  13      143.82      149.75     10.16 o 
 -10   5  13      306.98      339.75     11.94 o 
  -9   5  13       69.41       31.83      6.88 o 
  -8   5  13      111.11      130.23      8.72 o 
  -7   5  13      534.19      519.99     13.08 o 
  -6   5  13     2472.19     2553.53     37.32 o 
  -5   5  13      404.75      318.02     11.26 o 
  -4   5  13      211.47      161.75      5.18 o 
  -3   5  13        6.48        4.20      4.56 o 
  -2   5  13      656.10      642.75     10.87 o 
  -1   5  13      180.68      162.40      7.91 o 
   0   5  13        0.03        0.39      5.50 o 
   1   5  13      276.40      318.24     11.42 o 
   2   5  13      837.07      773.11     17.33 o 
   3   5  13      487.27      443.12     16.28 o 
   4   5  13      941.80     1005.40     23.39 o 
   5   5  13      512.69      531.01     24.44 o 
   6   5  13        4.10       33.31     10.16 o 
   7   5  13       14.36        9.75     26.34 o 
 -14   6  13       57.62       63.30     12.52 o 
 -13   6  13      108.59       89.11     11.36 o 
 -12   6  13        9.29       11.06      7.82 o 
 -11   6  13       12.89       15.24      7.39 o 
 -10   6  13      205.73      179.85     10.14 o 
  -9   6  13      221.45      231.37     11.08 o 
  -8   6  13       95.16      112.96      9.00 o 
  -7   6  13        2.80       -8.94      5.96 o 
  -6   6  13       32.08       24.77      7.03 o 
  -5   6  13      119.51      106.83      8.78 o 
  -4   6  13        9.28       -4.61      4.77 o 
  -3   6  13     1588.16     1736.84     22.75 o 
  -2   6  13       42.01       40.20      5.22 o 
  -1   6  13       17.38       27.17      4.93 o 
   0   6  13        0.10       -5.38      6.24 o 
   1   6  13      361.96      373.80     13.68 o 
   2   6  13      201.23      210.06     12.21 o 
   3   6  13        1.75       -2.51      9.17 o 
   4   6  13        2.95        6.02     10.78 o 
   5   6  13       42.46       40.18     11.09 o 
   6   6  13      214.14      238.60     42.09 o 
   7   6  13       27.16       33.47     16.75 o 
 -13   7  13      102.82      131.76     17.03 o 
 -12   7  13       95.73      106.00     12.94 o 
 -11   7  13        6.40       -9.25      8.85 o 
 -10   7  13      138.72      125.55     10.55 o 
  -9   7  13        0.88       -1.63      8.81 o 
  -8   7  13        2.25       -3.88      4.88 o 
  -7   7  13       58.46       58.55      5.77 o 
  -6   7  13       93.15       79.04      6.31 o 
  -5   7  13       27.04       33.50      3.68 o 
  -4   7  13        0.30       -1.58      4.81 o 
  -3   7  13      235.28      231.65      9.81 o 
  -2   7  13      506.33      535.20     13.40 o 
  -1   7  13      354.13      366.80     11.46 o 
   0   7  13        4.43        2.42      8.08 o 
   1   7  13      273.82      232.53     19.22 o 
   2   7  13       37.29       58.40      8.98 o 
   3   7  13      100.22      105.21     11.86 o 
   4   7  13       12.85        6.18     10.76 o 
   5   7  13        1.91       36.01     12.01 o 
   6   7  13       98.72      188.19     42.41 o 
 -12   8  13        4.13       13.10     15.35 o 
 -11   8  13       68.35       64.10     18.54 o 
 -10   8  13        5.77       15.08     11.90 o 
  -9   8  13      235.47      230.09     13.32 o 
  -8   8  13      165.49      168.35     11.62 o 
  -7   8  13       14.31       26.13      8.87 o 
  -6   8  13       20.06       18.32      8.70 o 
  -5   8  13      163.33      139.61      7.19 o 
  -4   8  13        7.45        4.93      6.61 o 
  -3   8  13      360.27      357.93     13.24 o 
  -2   8  13       96.98       79.38      8.42 o 
  -1   8  13       61.00       45.66      8.65 o 
   0   8  13        4.91       23.17      8.43 o 
   1   8  13      264.32      246.12     17.98 o 
   2   8  13      129.93      108.35     11.16 o 
   3   8  13       12.31       22.99     16.73 o 
   4   8  13        3.35       11.29     11.01 o 
 -10   9  13      183.75      209.74     18.54 o 
  -9   9  13      221.97      188.31     17.95 o 
  -8   9  13        2.17       -5.15      8.67 o 
  -7   9  13       64.90       68.73      7.23 o 
  -6   9  13        0.68       15.34      7.80 o 
  -5   9  13      452.06      483.59     18.92 o 
  -4   9  13       54.00       47.38     10.41 o 
  -3   9  13       20.57       32.63      8.38 o 
  -2   9  13      104.01       87.65      9.68 o 
  -1   9  13      168.94      178.38     13.19 o 
   0   9  13      123.07      130.80     15.68 o 
   1   9  13       65.33       97.36     16.71 o 
   2   9  13        2.21       40.01     15.33 o 
   3   9  13       38.50       60.66     17.13 o 
  -8  10  13       39.05        6.43     14.63 o 
  -7  10  13       10.44       -7.32     11.66 o 
  -6  10  13        0.84       34.26     11.01 o 
  -5  10  13        7.70       42.52     16.53 o 
  -4  10  13       76.52       70.62     13.36 o 
  -3  10  13        6.40        1.73     12.87 o 
  -2  10  13       13.06       -0.27     12.42 o 
  -1  10  13       44.78       45.10     13.38 o 
   0  10  13        0.63       20.56     13.20 o 
 -16   0  14       18.23       42.83     33.11 o 
 -15   0  14        5.93       19.66     16.13 o 
 -14   0  14      174.59      272.62     16.31 o 
 -13   0  14       65.63       32.31      9.10 o 
 -12   0  14       41.63       47.36     11.43 o 
 -11   0  14      414.08      323.31     18.91 o 
 -10   0  14     2065.81     2301.46     40.26 o 
  -9   0  14     1863.65     1671.73     27.52 o 
  -8   0  14       52.78       56.22      6.66 o 
  -7   0  14        2.29       33.44      9.73 o 
  -6   0  14       59.02       36.77      5.59 o 
  -5   0  14     1389.60     1370.11     22.32 o 
  -4   0  14        9.91        9.77      7.48 o 
  -3   0  14        1.07        7.17      7.23 o 
  -2   0  14       28.55        9.95      8.89 o 
  -1   0  14      950.03      923.13     20.77 o 
   0   0  14       24.40       22.00      7.66 o 
   1   0  14      201.45      222.37     15.75 o 
   2   0  14      376.41      360.73     16.75 o 
   3   0  14     1009.21     1022.64     26.75 o 
   4   0  14      683.97      763.51     24.51 o 
   5   0  14      827.72      876.13     20.76 o 
   6   0  14      483.66      490.32     21.63 o 
   7   0  14      450.70      364.12     32.06 o 
   8   0  14      245.28      163.71     33.89 o 
 -16   1  14        0.00       -8.29     15.46 o 
 -15   1  14        1.22       29.58     12.10 o 
 -14   1  14        8.56       -4.51      7.35 o 
 -13   1  14       39.75       26.43      6.71 o 
 -12   1  14        0.73        3.19      5.42 o 
 -11   1  14       96.11       76.88      5.40 o 
 -10   1  14      169.23      156.63      6.70 o 
  -9   1  14        4.36        1.79      5.74 o 
  -8   1  14      244.09      274.62     10.77 o 
  -7   1  14      243.65      284.57      9.24 o 
  -6   1  14      166.00      197.65      6.34 o 
  -5   1  14       47.01       46.93      4.23 o 
  -4   1  14      298.02      222.35      8.54 o 
  -3   1  14       79.44       71.48      4.57 o 
  -2   1  14        3.07       -4.53      4.30 o 
  -1   1  14     2378.93     2224.13     26.84 o 
   0   1  14      279.67      308.05     10.86 o 
   1   1  14        0.64       -7.68      5.12 o 
   2   1  14       18.80        2.32      5.54 o 
   3   1  14      637.63      595.25     13.34 o 
   4   1  14      296.69      279.39     10.89 o 
   5   1  14        0.91        4.35      6.98 o 
   6   1  14      147.56      147.22     12.78 o 
   7   1  14       71.89      102.07     15.68 o 
   8   1  14        3.45       -4.08     17.01 o 
 -16   2  14       34.76       35.78     12.19 o 
 -15   2  14       98.93      104.78     10.38 o 
 -14   2  14      283.94      292.32     12.09 o 
 -13   2  14        6.46        7.43      5.83 o 
 -12   2  14        1.56        8.50      7.24 o 
 -11   2  14       82.86       91.89      8.14 o 
 -10   2  14     1193.85     1253.47     20.37 o 
  -9   2  14       19.28       22.04      6.10 o 
  -8   2  14      388.30      397.54     13.91 o 
  -7   2  14      379.03      418.49     15.59 o 
  -6   2  14      188.74      146.67      7.83 o 
  -5   2  14      241.28      211.69      7.84 o 
  -4   2  14      622.72      638.16      9.53 o 
  -3   2  14      516.55      539.04      9.08 o 
  -2   2  14       64.41       43.55      4.99 o 
  -1   2  14      226.29      195.08      8.43 o 
   0   2  14     1220.18     1210.05     18.29 o 
   1   2  14       40.41       32.63      6.19 o 
   2   2  14      333.78      248.17      9.92 o 
   3   2  14      550.70      553.65     13.21 o 
   4   2  14      708.75      716.43     16.53 o 
   5   2  14      188.10      216.52     13.15 o 
   6   2  14       19.95       39.46      8.26 o 
   7   2  14       31.65       22.79     13.69 o 
   8   2  14      317.28      301.78     27.52 o 
 -16   3  14        0.87       -7.65     11.96 o 
 -15   3  14       15.01        6.05     10.24 o 
 -14   3  14       21.83        5.53      7.03 o 
 -13   3  14        5.86      -10.61      7.84 o 
 -12   3  14       16.98       12.97      7.35 o 
 -11   3  14        6.03        9.41      6.97 o 
 -10   3  14       23.53       43.82      6.93 o 
  -9   3  14      245.91      223.69     10.40 o 
  -8   3  14       42.23       24.20      6.59 o 
  -7   3  14       81.10       76.79      7.64 o 
  -6   3  14       27.01        1.31      6.20 o 
  -5   3  14      472.40      428.38     11.62 o 
  -4   3  14      147.07      107.84      5.21 o 
  -3   3  14       75.90       59.95      3.86 o 
  -2   3  14        0.55       -7.19      4.79 o 
  -1   3  14       15.18        6.85      4.94 o 
   0   3  14        0.79        0.90      5.86 o 
   1   3  14      569.97      571.37     12.66 o 
   2   3  14      146.83      154.13      9.47 o 
   3   3  14        1.86        7.03      7.90 o 
   4   3  14      183.14      161.56     12.36 o 
   5   3  14       80.07       76.82      8.65 o 
   6   3  14       18.48       24.71      8.01 o 
   7   3  14        5.96        5.24     13.61 o 
 -15   4  14       87.27       95.00     10.62 o 
 -14   4  14      351.20      367.52     23.08 o 
 -13   4  14       71.91       59.87      8.82 o 
 -12   4  14       12.90       -3.24      7.22 o 
 -11   4  14       15.74       11.83      6.95 o 
 -10   4  14      492.21      440.99     12.60 o 
  -9   4  14       79.34       81.49      7.72 o 
  -8   4  14        4.51       -8.90      7.64 o 
  -7   4  14      147.57      104.27      9.34 o 
  -6   4  14      519.31      556.06     14.86 o 
  -5   4  14       68.80       54.30      7.86 o 
  -4   4  14      119.33      113.82      8.02 o 
  -3   4  14      263.63      213.75      6.30 o 
  -2   4  14       17.86       -4.13      5.28 o 
  -1   4  14        3.87        3.04      5.38 o 
   0   4  14      470.40      503.17     11.39 o 
   1   4  14      137.92      118.50      8.03 o 
   2   4  14       67.78       57.18      8.24 o 
   3   4  14       89.30       86.33      9.40 o 
   4   4  14      520.30      519.48     17.88 o 
   5   4  14      157.12      147.88     18.26 o 
   6   4  14       11.40       20.59     15.04 o 
   7   4  14       46.50       28.60     26.12 o 
 -15   5  14       97.98       92.95     13.75 o 
 -14   5  14       27.74       -4.26     10.22 o 
 -13   5  14        8.96        9.76      9.82 o 
 -12   5  14       65.16       73.06      9.12 o 
 -11   5  14      267.44      257.90     12.97 o 
 -10   5  14      116.30       81.08      8.02 o 
  -9   5  14        0.66      -10.09      6.82 o 
  -8   5  14       77.28      100.37      8.96 o 
  -7   5  14       30.86       48.39      8.19 o 
  -6   5  14        0.74       -4.47      8.05 o 
  -5   5  14      213.54      191.02      9.86 o 
  -4   5  14      119.23      120.40      8.61 o 
  -3   5  14      923.83      832.38     13.58 o 
  -2   5  14      166.63      125.50      7.83 o 
  -1   5  14      342.87      316.26     10.29 o 
   0   5  14       20.80       28.75      6.37 o 
   1   5  14     1068.31     1038.01     18.56 o 
   2   5  14      267.72      312.77     15.00 o 
   3   5  14      140.79      148.99     11.78 o 
   4   5  14        4.71       27.57     11.01 o 
   5   5  14      587.40      559.93     22.37 o 
   6   5  14        3.17      -12.24     13.97 o 
 -14   6  14      223.58      243.32     23.11 o 
 -13   6  14      166.97      151.95     13.07 o 
 -12   6  14        3.77       -5.46      9.09 o 
 -11   6  14        7.09        6.82      7.72 o 
 -10   6  14        5.04        7.85      7.48 o 
  -9   6  14       11.91        2.94      7.42 o 
  -8   6  14       15.01        3.87      7.20 o 
  -7   6  14       89.75       84.87      8.39 o 
  -6   6  14        3.67        6.66      7.43 o 
  -5   6  14       24.17       28.35      8.70 o 
  -4   6  14       54.02       48.04      4.82 o 
  -3   6  14        3.49       36.73      5.48 o 
  -2   6  14      368.52      379.36      9.94 o 
  -1   6  14        2.97        3.59      6.26 o 
   0   6  14        7.75        7.46      6.68 o 
   1   6  14        3.28       19.08      7.95 o 
   2   6  14        0.20       -5.44      9.05 o 
   3   6  14      593.85      634.09     21.75 o 
   4   6  14      415.14      438.28     20.76 o 
   5   6  14        9.47       35.10     27.36 o 
 -13   7  14       66.80       84.31     19.13 o 
 -12   7  14      288.48      311.55     22.48 o 
 -11   7  14      171.32      149.06     11.72 o 
 -10   7  14       46.39       32.78      6.21 o 
  -9   7  14       39.89       46.40      7.12 o 
  -8   7  14      268.49      298.23      9.48 o 
  -7   7  14      535.29      591.48     14.17 o 
  -6   7  14      122.32      104.16      7.44 o 
  -5   7  14       66.27       48.19      7.88 o 
  -4   7  14        8.32        5.15      4.87 o 
  -3   7  14      101.68       86.25      6.60 o 
  -2   7  14       50.54       51.45      6.43 o 
  -1   7  14        0.43        1.48      6.88 o 
   0   7  14        3.85       14.41      8.01 o 
   1   7  14       18.39       31.55      9.79 o 
   2   7  14        0.59       17.77      9.55 o 
   3   7  14      197.15      244.29     16.70 o 
   4   7  14       96.22       71.92     12.91 o 
 -11   8  14      180.73      279.53     23.79 o 
 -10   8  14      111.45      122.62     13.75 o 
  -9   8  14       11.24       16.82     10.66 o 
  -8   8  14       46.21       34.50      8.87 o 
  -7   8  14       86.00      165.55     16.39 o 
  -6   8  14      206.00      185.83     12.90 o 
  -5   8  14        7.08       15.55      4.36 o 
  -4   8  14      108.56       64.65      6.68 o 
  -3   8  14        6.29       -6.09      6.53 o 
  -2   8  14      330.21      301.08     17.73 o 
  -1   8  14      179.54      159.38     10.32 o 
   0   8  14      442.33      451.68     22.21 o 
   1   8  14       37.47       22.42     11.71 o 
   2   8  14       63.21       65.95     14.83 o 
   3   8  14       12.91       33.32     17.93 o 
  -9   9  14       48.64       60.27     15.25 o 
  -8   9  14      153.36      131.14     11.30 o 
  -7   9  14      529.06      557.08     26.26 o 
  -6   9  14       11.90       32.76      6.92 o 
  -5   9  14      159.96      231.72     31.77 o 
  -4   9  14      195.90      161.61     11.04 o 
  -3   9  14       74.25       88.36     14.51 o 
  -2   9  14      147.61      156.50     14.58 o 
  -1   9  14       16.20       35.92     12.52 o 
   0   9  14       61.14       53.06     11.52 o 
   1   9  14      436.55      515.25     40.08 o 
  -5  10  14        2.53       34.77     14.24 o 
  -4  10  14        0.12      -13.39     14.12 o 
  -3  10  14       41.65       70.54     15.02 o 
 -16   1  15        2.75       -1.96     19.12 o 
 -15   1  15      283.99      263.24     16.01 o 
 -14   1  15      251.24      188.51     10.74 o 
 -13   1  15       44.18       24.40      6.44 o 
 -12   1  15      141.24      135.49      7.92 o 
 -11   1  15      114.15      156.23      9.28 o 
 -10   1  15      182.37      214.13     10.60 o 
  -9   1  15      610.11      609.28     12.75 o 
  -8   1  15     1956.31     1919.61     26.20 o 
  -7   1  15     1552.04     1713.88     23.91 o 
  -6   1  15      136.44      144.23      6.64 o 
  -5   1  15      664.08      625.07     11.65 o 
  -4   1  15      422.07      410.51      9.53 o 
  -3   1  15       57.10       70.34      5.30 o 
  -2   1  15      110.76       94.10      7.09 o 
  -1   1  15      676.78      653.85     14.64 o 
   0   1  15     1083.84     1047.65     19.13 o 
   1   1  15       65.84       36.62      6.93 o 
   2   1  15      537.69      529.50     12.28 o 
   3   1  15        0.12       -0.30      6.97 o 
   4   1  15      155.09      149.56      9.02 o 
   5   1  15       35.58       19.16      7.88 o 
   6   1  15        5.63       -5.54     22.44 o 
   7   1  15       58.16       41.16     31.54 o 
 -16   2  15       37.13       16.08     12.14 o 
 -15   2  15        5.06       38.67     34.48 o 
 -14   2  15       41.55       14.96      6.52 o 
 -13   2  15        4.62       -7.65      8.00 o 
 -12   2  15       86.85       98.41      8.63 o 
 -11   2  15        0.47        3.77      7.30 o 
 -10   2  15        1.37        6.60      6.75 o 
  -9   2  15       56.99       64.49      7.10 o 
  -8   2  15      473.91      455.81     13.70 o 
  -7   2  15       18.54        8.20      7.03 o 
  -6   2  15      121.88       96.68      7.90 o 
  -5   2  15        4.38       -5.22      4.11 o 
  -4   2  15      326.89      335.64      8.25 o 
  -3   2  15       20.46        0.07      4.83 o 
  -2   2  15      161.51      141.94      8.22 o 
  -1   2  15      639.88      596.89     12.91 o 
   0   2  15        0.05       -5.70      6.18 o 
   1   2  15      363.59      330.26     12.43 o 
   2   2  15        1.64        1.02      6.30 o 
   3   2  15     2209.37     2249.05     34.80 o 
   4   2  15       76.74       66.20      8.68 o 
   5   2  15      133.94      104.83      9.32 o 
   6   2  15       17.03       27.86     10.26 o 
   7   2  15      130.67      123.68     15.68 o 
 -15   3  15      202.97      197.05     18.18 o 
 -14   3  15       77.66       64.40      9.66 o 
 -13   3  15       17.76        0.56      8.16 o 
 -12   3  15       54.87       58.08      8.21 o 
 -11   3  15       34.77       28.34      7.35 o 
 -10   3  15      368.48      330.58     12.18 o 
  -9   3  15      621.98      553.58     13.79 o 
  -8   3  15      227.99      262.46     12.85 o 
  -7   3  15      366.07      301.70     12.90 o 
  -6   3  15      239.78      193.12     10.90 o 
  -5   3  15      541.38      534.34     14.40 o 
  -4   3  15     1245.60     1322.65     18.38 o 
  -3   3  15      545.41      512.75     12.12 o 
  -2   3  15      174.27      157.37      8.15 o 
  -1   3  15       35.84       23.09      6.67 o 
   0   3  15      852.34      898.87     17.53 o 
   1   3  15      637.66      592.31     20.89 o 
   2   3  15      257.77      174.34     10.96 o 
   3   3  15       73.52       74.71      8.96 o 
   4   3  15      832.62      906.56     28.09 o 
   5   3  15      130.55      101.78      9.75 o 
   6   3  15       78.19       54.56     10.78 o 
 -15   4  15      149.12      202.28     25.15 o 
 -14   4  15       33.67       14.17     17.17 o 
 -13   4  15       20.06       10.35      8.84 o 
 -12   4  15      121.89      115.92      9.22 o 
 -11   4  15       93.31      106.13      8.48 o 
 -10   4  15        0.38      -10.83      7.22 o 
  -9   4  15       67.71       64.31      8.20 o 
  -8   4  15      382.74      372.61     13.88 o 
  -7   4  15       66.87       62.96      8.92 o 
  -6   4  15      380.37      448.32     14.22 o 
  -5   4  15      418.37      397.43     15.31 o 
  -4   4  15       81.93       78.01      6.32 o 
  -3   4  15        0.81       -7.66      5.10 o 
  -2   4  15      388.36      330.36     10.50 o 
  -1   4  15      243.63      272.69     10.24 o 
   0   4  15       82.72      105.32      9.23 o 
   1   4  15      438.08      467.07     14.82 o 
   2   4  15       50.29       47.69      8.82 o 
   3   4  15      145.23      119.82     11.86 o 
   4   4  15      154.64      172.22     12.95 o 
   5   4  15      107.96      104.54     14.36 o 
   6   4  15       16.99      -29.23     24.25 o 
 -14   5  15        2.82       -0.90     13.96 o 
 -13   5  15        3.00        5.06     12.02 o 
 -12   5  15        0.97        9.29      8.88 o 
 -11   5  15      137.50      136.76      9.91 o 
 -10   5  15       40.72       26.95      8.13 o 
  -9   5  15        0.03      -11.75      7.84 o 
  -8   5  15        9.44       14.17      7.49 o 
  -7   5  15      184.95      205.49     12.87 o 
  -6   5  15        0.01        0.96      7.49 o 
  -5   5  15      544.21      566.69     16.62 o 
  -4   5  15      116.61       97.93      8.12 o 
  -3   5  15        3.47        1.32      6.21 o 
  -2   5  15        1.52        1.46      6.35 o 
  -1   5  15     1349.55     1444.90     21.11 o 
   0   5  15     1074.93     1074.59     26.96 o 
   1   5  15      256.01      268.46     12.87 o 
   2   5  15      421.19      423.38     22.32 o 
   3   5  15      263.14      272.44     15.44 o 
   4   5  15      107.36      125.67     16.20 o 
   5   5  15      187.93      187.94     15.88 o 
 -13   6  15        3.19        7.79     16.36 o 
 -12   6  15       79.72       61.02     10.19 o 
 -11   6  15      168.92      220.33     12.31 o 
 -10   6  15        6.97       -0.37      9.14 o 
  -9   6  15        9.80        6.52      7.88 o 
  -8   6  15        1.75       22.77      8.02 o 
  -7   6  15      268.02      279.98     13.16 o 
  -6   6  15        6.00        5.65      8.44 o 
  -5   6  15       79.25       79.64      9.79 o 
  -4   6  15       13.42        7.19      8.00 o 
  -3   6  15      123.39      112.42      7.17 o 
  -2   6  15        1.34       16.17      6.62 o 
  -1   6  15        1.81        2.86      7.14 o 
   0   6  15       27.35       23.45      7.70 o 
   1   6  15       50.57       50.31     10.21 o 
   2   6  15      110.28       56.13     10.53 o 
   3   6  15      211.50      310.02     21.93 o 
   4   6  15      135.99      140.50     16.77 o 
 -12   7  15        2.68       28.69     16.59 o 
 -11   7  15       15.52        4.96     11.28 o 
 -10   7  15        1.29      -10.45      8.05 o 
  -9   7  15       21.46        6.66      8.11 o 
  -8   7  15      136.67      138.95      8.60 o 
  -7   7  15        1.80       24.99      6.88 o 
  -6   7  15       17.02        9.50      7.69 o 
  -5   7  15        6.59       19.84      8.34 o 
  -4   7  15      123.34      119.61      8.70 o 
  -3   7  15       41.38       51.22      6.71 o 
  -2   7  15       48.48       55.68      7.63 o 
  -1   7  15        0.28        8.07      7.67 o 
   0   7  15       97.50      121.46     10.09 o 
   1   7  15      319.93      360.31     19.42 o 
   2   7  15       89.08       59.71     19.49 o 
   3   7  15      159.71      192.37     17.07 o 
 -11   8  15      371.28      462.46     26.77 o 
 -10   8  15      126.25       79.16     12.99 o 
  -9   8  15       29.78       29.42     11.46 o 
  -8   8  15       25.84       45.27     13.84 o 
  -7   8  15      244.85      306.20     15.77 o 
  -6   8  15        0.31        0.56      7.09 o 
  -5   8  15        5.54        0.89      8.61 o 
  -4   8  15       18.70        8.44      6.14 o 
  -3   8  15       23.55       15.55      7.68 o 
  -2   8  15       22.02       23.05      9.62 o 
  -1   8  15        0.03       18.49     11.29 o 
   0   8  15       23.19       43.20     10.56 o 
   1   8  15       70.96       81.70     13.60 o 
  -8   9  15       71.69       75.13     11.87 o 
  -7   9  15       11.49        9.86     14.37 o 
  -6   9  15       67.02       48.81     13.13 o 
  -5   9  15       54.25       86.35     17.59 o 
  -4   9  15      125.05      132.06     13.19 o 
  -3   9  15      112.87      110.28     12.96 o 
  -2   9  15        1.75        5.50     10.99 o 
  -1   9  15       39.84       62.91     11.54 o 
 -16   0  16       50.50       56.50     24.16 o 
 -15   0  16      130.72      129.43     24.06 o 
 -14   0  16        2.61      -13.54      9.41 o 
 -13   0  16       38.81       26.02      8.79 o 
 -12   0  16      363.35      400.55     19.75 o 
 -11   0  16       20.25       21.93      9.78 o 
 -10   0  16     1120.27     1037.74     35.89 o 
  -9   0  16      218.93      288.85     14.55 o 
  -8   0  16     1167.06     1334.72     27.48 o 
  -7   0  16       62.84       42.51     11.22 o 
  -6   0  16      234.53      269.50     12.42 o 
  -5   0  16      199.24      156.01     11.40 o 
  -4   0  16     1607.33     1525.75     30.89 o 
  -3   0  16       82.93       80.99      8.16 o 
  -2   0  16       96.54       64.37      9.69 o 
  -1   0  16      660.95      608.72     19.52 o 
   0   0  16      503.48      380.40     24.41 o 
   1   0  16      850.41      954.75     29.02 o 
   2   0  16      103.80       79.92     13.01 o 
   3   0  16       91.21       78.83     12.90 o 
   4   0  16      482.32      401.63     22.19 o 
   5   0  16      634.49      696.17     28.10 o 
   6   0  16      509.12      525.18     55.96 o 
 -15   1  16       39.42       30.87     14.49 o 
 -14   1  16        0.52       -3.57      7.67 o 
 -13   1  16        7.95        5.68      5.29 o 
 -12   1  16       30.49       40.20      9.43 o 
 -11   1  16        3.06        9.72      6.95 o 
 -10   1  16      185.58      203.90      9.84 o 
  -9   1  16       14.25       16.37      6.34 o 
  -8   1  16      612.05      643.41     14.95 o 
  -7   1  16        0.09       -9.91      6.61 o 
  -6   1  16      868.70      886.18     16.06 o 
  -5   1  16       63.01       46.06      5.90 o 
  -4   1  16       12.75       10.32      5.55 o 
  -3   1  16      752.29      785.95     14.47 o 
  -2   1  16       77.25       77.20      7.19 o 
  -1   1  16        0.76      -10.27      6.85 o 
   0   1  16        3.02       -1.88      7.25 o 
   1   1  16     1538.52     1530.72     25.63 o 
   2   1  16        4.43       12.42      7.60 o 
   3   1  16       93.49       87.99      9.16 o 
   4   1  16      241.64      223.07     12.99 o 
   5   1  16       77.97      109.26     13.66 o 
   6   1  16       15.18       25.27     37.47 o 
 -15   2  16       28.41       27.89     23.58 o 
 -14   2  16        8.67       -7.56     10.93 o 
 -13   2  16      272.53      257.17     13.81 o 
 -12   2  16      628.68      685.83     16.84 o 
 -11   2  16       31.22       18.51      7.65 o 
 -10   2  16      146.79      126.69      9.03 o 
  -9   2  16       55.36       60.66      7.34 o 
  -8   2  16      509.83      585.51     14.75 o 
  -7   2  16      169.74      155.42      9.32 o 
  -6   2  16      227.88      219.50     11.12 o 
  -5   2  16      709.57      675.74     11.69 o 
  -4   2  16     1004.65     1009.13     15.96 o 
  -3   2  16       21.20       14.83      5.61 o 
  -2   2  16      213.50      214.43     12.66 o 
  -1   2  16      926.61      897.77     18.66 o 
   0   2  16      149.51      102.01      9.29 o 
   1   2  16        0.04       -6.36      7.44 o 
   2   2  16        1.19       16.32      7.81 o 
   3   2  16      231.94      285.97     13.49 o 
   4   2  16       93.33       92.32     10.09 o 
   5   2  16       97.60       65.89     11.57 o 
   6   2  16      179.21      185.76     17.07 o 
 -15   3  16       11.34       13.11     18.24 o 
 -14   3  16       14.78       11.91     14.44 o 
 -13   3  16        8.80        2.75      8.77 o 
 -12   3  16      259.10      279.58     12.92 o 
 -11   3  16      105.57       63.92      8.32 o 
 -10   3  16       40.57       53.23      7.99 o 
  -9   3  16        4.62       -0.90      7.08 o 
  -8   3  16      781.07      761.13     18.34 o 
  -7   3  16       73.22       58.63      8.50 o 
  -6   3  16        0.51       -7.95      6.56 o 
  -5   3  16      143.97      143.47     10.10 o 
  -4   3  16      150.81      178.21      6.45 o 
  -3   3  16        0.38        0.53      5.66 o 
  -2   3  16       66.38       63.48      6.76 o 
  -1   3  16      141.86      130.30      8.88 o 
   0   3  16      293.34      320.06     13.09 o 
   1   3  16        3.06        5.05      7.99 o 
   2   3  16      168.36      160.88     11.43 o 
   3   3  16      171.39      147.15     11.97 o 
   4   3  16       22.61       41.78     11.77 o 
   5   3  16        1.17       27.40     24.14 o 
 -14   4  16        0.48        1.41     17.50 o 
 -13   4  16      162.20      174.00     13.46 o 
 -12   4  16      199.97      237.51     14.30 o 
 -11   4  16       20.49       22.87      8.29 o 
 -10   4  16        5.12       -0.50      8.02 o 
  -9   4  16      457.73      490.64     15.22 o 
  -8   4  16      110.39      114.53     11.03 o 
  -7   4  16      256.49      250.50     14.43 o 
  -6   4  16        0.81       -9.80      7.99 o 
  -5   4  16      674.78      612.54     13.88 o 
  -4   4  16     1099.73     1114.15     20.93 o 
  -3   4  16       85.70       81.55      7.15 o 
  -2   4  16       36.18       34.36      7.01 o 
  -1   4  16      625.16      661.45     19.97 o 
   0   4  16     1081.13     1174.86     22.49 o 
   1   4  16       67.61       78.14      9.18 o 
   2   4  16      279.61      293.01     14.85 o 
   3   4  16        0.14        1.92     10.45 o 
   4   4  16       78.51       90.50     13.41 o 
   5   4  16        0.94       18.74     18.45 o 
 -14   5  16        2.58        7.04     15.67 o 
 -13   5  16        9.63       23.25     12.46 o 
 -12   5  16       18.21       22.04      9.95 o 
 -11   5  16        0.31       -8.78      8.63 o 
 -10   5  16       18.47       11.08      8.75 o 
  -9   5  16      113.35      116.76      9.90 o 
  -8   5  16       13.82       36.29      8.90 o 
  -7   5  16      248.83      301.98     14.28 o 
  -6   5  16      239.98      229.44     13.55 o 
  -5   5  16      118.40      116.33     10.16 o 
  -4   5  16       79.50       96.24      7.51 o 
  -3   5  16        0.92       -4.07      6.08 o 
  -2   5  16        0.81        1.45      6.54 o 
  -1   5  16        0.08       14.69      6.92 o 
   0   5  16      362.83      370.81     15.10 o 
   1   5  16        0.01        5.06      8.42 o 
   2   5  16      121.84      186.98     26.22 o 
   3   5  16        0.38        6.12     12.87 o 
   4   5  16        0.54        5.89     14.79 o 
 -13   6  16       10.83       16.71     19.28 o 
 -12   6  16       99.30      143.64     15.59 o 
 -11   6  16       87.48       77.18     10.60 o 
 -10   6  16       43.38       27.49     11.33 o 
  -9   6  16      284.03      309.01     16.98 o 
  -8   6  16      395.86      412.06     15.31 o 
  -7   6  16       16.95       29.98      9.08 o 
  -6   6  16       30.34       19.76      9.69 o 
  -5   6  16      239.12      285.39     14.44 o 
  -4   6  16      475.02      537.74     15.84 o 
  -3   6  16       50.41       45.50      6.77 o 
  -2   6  16      174.88      199.40     13.87 o 
  -1   6  16       30.00       31.55      8.21 o 
   0   6  16      285.56      322.39     16.81 o 
   1   6  16        3.28       11.79     11.71 o 
   2   6  16      317.01      338.90     21.70 o 
   3   6  16       64.05       58.78     14.96 o 
 -11   7  16       45.50       33.91      9.96 o 
 -10   7  16      118.85      105.49     11.58 o 
  -9   7  16        1.43      -13.70      9.20 o 
  -8   7  16      211.20      284.76     15.38 o 
  -7   7  16      265.03      257.87     13.25 o 
  -6   7  16      124.32      141.45     11.34 o 
  -5   7  16      121.68      106.63      9.99 o 
  -4   7  16        1.55        4.68      8.99 o 
  -3   7  16       52.12       69.43      7.75 o 
  -2   7  16      443.44      516.23     15.72 o 
  -1   7  16       82.61       93.15     11.38 o 
   0   7  16      191.62      211.06     27.91 o 
   1   7  16      143.61      124.50     24.05 o 
   2   7  16      281.72      311.83     36.71 o 
  -9   8  16       55.97      124.52     17.18 o 
  -8   8  16      217.79      231.61     22.79 o 
  -7   8  16      164.26      191.38     16.86 o 
  -6   8  16        5.66        1.69      9.40 o 
  -5   8  16       72.74      104.37     16.27 o 
  -4   8  16       76.37       68.85     11.80 o 
  -3   8  16       11.43       13.88      8.91 o 
  -2   8  16      108.80      117.01     11.99 o 
  -1   8  16        1.46       22.12     10.63 o 
   0   8  16       59.64       79.90     12.84 o 
 -15   1  17       47.30       35.12     19.12 o 
 -14   1  17       14.73       13.67     13.56 o 
 -13   1  17      406.83      446.87     19.09 o 
 -12   1  17       89.30       80.17     10.11 o 
 -11   1  17        3.66       16.60      7.38 o 
 -10   1  17      168.85      209.58     11.36 o 
  -9   1  17       77.50      108.28      9.92 o 
  -8   1  17      152.48      137.96     10.16 o 
  -7   1  17       24.82        5.21      7.19 o 
  -6   1  17      200.38      220.15      9.80 o 
  -5   1  17      193.77      193.08     10.75 o 
  -4   1  17      706.42      638.95     14.02 o 
  -3   1  17       91.62       55.24      7.27 o 
  -2   1  17       98.67       87.25      8.94 o 
  -1   1  17       36.22       34.56      8.72 o 
   0   1  17       51.61       56.72      8.66 o 
   1   1  17        1.46        6.40      8.43 o 
   2   1  17        6.48        8.73      8.89 o 
   3   1  17       69.21       65.90      9.93 o 
   4   1  17        3.45        6.65     11.10 o 
   5   1  17      530.12      593.78     31.38 o 
 -15   2  17        9.51        7.49     23.46 o 
 -14   2  17       72.33       64.36     15.19 o 
 -13   2  17       79.73       84.36     10.78 o 
 -12   2  17        0.03        3.63      8.93 o 
 -11   2  17       21.24       24.28      8.31 o 
 -10   2  17        1.81       -2.37      7.90 o 
  -9   2  17        7.47       14.83      7.55 o 
  -8   2  17        2.72        7.44      7.71 o 
  -7   2  17        0.01       -4.37      7.32 o 
  -6   2  17        2.26      -10.59      7.06 o 
  -5   2  17       94.82       98.37      6.38 o 
  -4   2  17      190.04      146.34      7.27 o 
  -3   2  17        1.41       -5.84      7.31 o 
  -2   2  17      100.62       82.83      7.66 o 
  -1   2  17       10.48       -4.80      7.43 o 
   0   2  17        6.70       -4.58      9.31 o 
   1   2  17      110.01       59.17      9.85 o 
   2   2  17       25.74       38.99     10.39 o 
   3   2  17       90.53       78.01     14.09 o 
   4   2  17       81.41       51.39     10.60 o 
 -14   3  17       19.74       14.13     12.07 o 
 -13   3  17      599.38      685.65     23.84 o 
 -12   3  17      122.34      129.94     10.31 o 
 -11   3  17       21.55       21.67      8.79 o 
 -10   3  17       29.72       12.26      8.25 o 
  -9   3  17      366.82      391.34     14.90 o 
  -8   3  17       26.97       12.21      9.43 o 
  -7   3  17       13.44       16.91      8.51 o 
  -6   3  17        0.20        1.32      7.54 o 
  -5   3  17      226.57      200.64     12.22 o 
  -4   3  17      201.03      166.31      8.27 o 
  -3   3  17       84.17       87.35      7.50 o 
  -2   3  17      158.67      116.28      8.34 o 
  -1   3  17       13.00       17.94      8.30 o 
   0   3  17      461.70      515.33     16.61 o 
   1   3  17      344.82      322.94     15.08 o 
   2   3  17      191.18      172.64     12.55 o 
   3   3  17       21.89       33.11     11.45 o 
   4   3  17      265.93      246.77     20.02 o 
 -14   4  17        4.74       -2.62     20.93 o 
 -13   4  17       13.70       39.96     11.27 o 
 -12   4  17       34.58       38.48      9.98 o 
 -11   4  17       15.72        8.04      9.23 o 
 -10   4  17       39.69       31.92      9.09 o 
  -9   4  17      209.58      292.61     14.84 o 
  -8   4  17       46.60       76.18     11.44 o 
  -7   4  17      186.48      244.61     17.35 o 
  -6   4  17       49.34       41.68      8.32 o 
  -5   4  17      232.88      268.53     12.02 o 
  -4   4  17      414.12      504.89     20.02 o 
  -3   4  17       81.02       84.89      7.92 o 
  -2   4  17       97.17      109.31      8.57 o 
  -1   4  17      299.65      386.32     23.49 o 
   0   4  17     1044.77     1094.68     25.72 o 
   1   4  17      320.58      350.92     17.08 o 
   2   4  17        0.40       15.50     12.31 o 
   3   4  17      663.60      728.49     44.93 o 
 -13   5  17      303.32      372.36     19.03 o 
 -12   5  17      347.84      408.99     20.30 o 
 -11   5  17       12.78        4.98     10.08 o 
 -10   5  17       78.53       92.50     10.53 o 
  -9   5  17       33.75       70.64      9.97 o 
  -8   5  17      408.10      505.84     20.73 o 
  -7   5  17       62.77       59.80     10.71 o 
  -6   5  17       14.45        3.98      9.18 o 
  -5   5  17       21.65       44.86      7.77 o 
  -4   5  17      245.32      266.12     19.74 o 
  -3   5  17      182.57      184.09     16.12 o 
  -2   5  17       71.82       83.04      8.50 o 
  -1   5  17        7.89       17.93      8.22 o 
   0   5  17       58.27       57.49      9.47 o 
   1   5  17        0.46       25.23     10.30 o 
   2   5  17        1.24       24.54     12.07 o 
 -12   6  17       18.25       31.58     14.71 o 
 -11   6  17        6.34        7.74     10.66 o 
 -10   6  17      342.78      360.46     21.36 o 
  -9   6  17      182.83      167.93     13.41 o 
  -8   6  17        3.90       21.87     10.49 o 
  -7   6  17        5.47       -2.15     10.61 o 
  -6   6  17        0.00        7.16     10.30 o 
  -5   6  17       78.50       84.90      9.96 o 
  -4   6  17       84.33      100.94     12.16 o 
  -3   6  17       79.06       77.98      7.75 o 
  -2   6  17        3.94        1.84      7.62 o 
  -1   6  17       32.57       46.53      9.90 o 
   0   6  17       11.96       13.55     10.44 o 
   1   6  17        6.16       37.85     11.95 o 
 -10   7  17       63.66      115.70     11.62 o 
  -9   7  17      326.88      290.56     16.68 o 
  -8   7  17      311.31      389.68     23.50 o 
  -7   7  17       37.01       60.38     12.13 o 
  -6   7  17        4.00        1.86     12.79 o 
  -5   7  17      103.51      108.08     14.80 o 
  -4   7  17        1.76       -9.50     12.42 o 
  -3   7  17       49.60       56.38      9.22 o 
  -2   7  17       63.13       61.00     10.24 o 
  -1   7  17        4.38       18.69      9.83 o 
   0   7  17       26.49       43.42     17.30 o 
  -7   8  17        0.22       17.76     11.20 o 
  -6   8  17       39.31       78.24     16.44 o 
  -5   8  17      108.01      132.09     15.30 o 
  -4   8  17        0.74       14.33     14.56 o 
 -14   0  18       33.08       39.71     19.97 o 
 -13   0  18       13.53        1.71     11.89 o 
 -12   0  18       47.68       16.19     23.87 o 
 -11   0  18      264.28      259.58     26.87 o 
 -10   0  18       19.18       59.32     14.71 o 
  -9   0  18     1535.11     1375.32     57.44 o 
  -8   0  18        0.39      -11.80      7.86 o 
  -7   0  18      268.80      254.73     13.17 o 
  -6   0  18      337.11      427.24     24.50 o 
  -5   0  18       23.33       26.21      8.38 o 
  -4   0  18      346.91      355.71     17.70 o 
  -3   0  18      316.82      276.30     30.68 o 
  -2   0  18     1216.46     1274.11     64.98 o 
  -1   0  18       33.61       31.68     13.04 o 
   0   0  18      112.93      116.90     19.65 o 
   1   0  18       54.33       32.79     13.92 o 
   2   0  18      908.15      956.36     34.92 o 
   3   0  18      282.12      244.81     29.13 o 
 -14   1  18        7.16      -20.59     13.73 o 
 -13   1  18       51.09       37.01     15.69 o 
 -12   1  18        4.83       -4.93     12.48 o 
 -11   1  18       90.62       65.19      8.44 o 
 -10   1  18       11.27       30.90     10.58 o 
  -9   1  18       52.78       37.07      9.00 o 
  -8   1  18      454.17      481.25     15.27 o 
  -7   1  18       35.26       25.21      7.87 o 
  -6   1  18        9.86        8.11      5.98 o 
  -5   1  18      209.46      227.93     11.84 o 
  -4   1  18       65.99       46.42      7.49 o 
  -3   1  18       47.53       27.30      7.61 o 
  -2   1  18       20.71        6.05     10.72 o 
  -1   1  18      282.69      251.64     15.60 o 
   0   1  18      738.61      733.04     23.20 o 
   1   1  18       47.61       27.40      9.78 o 
   2   1  18      209.82      213.30     15.35 o 
   3   1  18        2.73        6.03     10.64 o 
 -14   2  18       14.78       33.89     20.55 o 
 -13   2  18      128.07      107.10     12.30 o 
 -12   2  18       27.77       41.60     10.08 o 
 -11   2  18       71.22       79.17      9.27 o 
 -10   2  18       15.98       47.50      8.46 o 
  -9   2  18      506.66      515.82     16.72 o 
  -8   2  18        2.08       -3.99      8.28 o 
  -7   2  18      426.64      481.62     16.89 o 
  -6   2  18      515.45      481.62     18.04 o 
  -5   2  18       20.93       21.53      6.32 o 
  -4   2  18        4.19        0.22      6.34 o 
  -3   2  18      182.88      164.85     10.42 o 
  -2   2  18     1224.54     1303.43     30.02 o 
  -1   2  18      117.33       93.76     13.39 o 
   0   2  18       30.98       20.28      9.95 o 
   1   2  18      584.32      562.47     20.49 o 
   2   2  18      434.74      471.50     28.56 o 
   3   2  18       13.98      -10.14     13.27 o 
 -13   3  18       18.25       24.68     11.54 o 
 -12   3  18        0.00      -13.64     10.38 o 
 -11   3  18        1.49       12.15      9.61 o 
 -10   3  18        5.90       15.72      9.14 o 
  -9   3  18       42.49       44.35      9.01 o 
  -8   3  18      402.01      462.58     19.18 o 
  -7   3  18       42.75       24.53      9.25 o 
  -6   3  18      109.61      120.99      9.81 o 
  -5   3  18        9.57       -1.20      7.91 o 
  -4   3  18        2.36       -6.23      5.98 o 
  -3   3  18       85.05       83.95      8.53 o 
  -2   3  18       54.81       47.20      8.23 o 
  -1   3  18        8.65        8.50      9.07 o 
   0   3  18        9.19       -1.23      9.56 o 
   1   3  18      374.72      353.27     18.13 o 
   2   3  18       46.56       51.61     12.25 o 
 -13   4  18       17.48       44.11     11.55 o 
 -12   4  18       60.01       66.49     11.66 o 
 -11   4  18        2.25       -8.06     10.26 o 
 -10   4  18        2.59       23.84      9.79 o 
  -9   4  18       75.44      103.31     10.53 o 
  -8   4  18       59.43       98.34     13.32 o 
  -7   4  18      375.30      386.93     16.28 o 
  -6   4  18      182.93      170.00      9.90 o 
  -5   4  18        9.46       -7.25     11.37 o 
  -4   4  18        6.71       35.99     11.43 o 
  -3   4  18      244.63      223.37     12.44 o 
  -2   4  18       18.56       55.94      8.58 o 
  -1   4  18      259.08      262.97     23.79 o 
   0   4  18       22.35       41.21     10.64 o 
   1   4  18      324.80      296.72     19.00 o 
   2   4  18      201.80      241.38     18.45 o 
 -12   5  18       39.27       19.75     11.74 o 
 -11   5  18       31.07       20.58     12.81 o 
 -10   5  18      362.29      433.68     18.31 o 
  -9   5  18      119.63      141.52     12.75 o 
  -8   5  18      105.41      123.32     21.92 o 
  -7   5  18        1.44       25.99     11.34 o 
  -6   5  18      179.73      206.52     11.40 o 
  -5   5  18        3.26       13.01     11.71 o 
  -4   5  18       46.35       49.64     11.98 o 
  -3   5  18       87.41       91.36      8.39 o 
  -2   5  18        5.28       12.89     10.91 o 
  -1   5  18       17.76       12.26     10.57 o 
   0   5  18       71.48       69.62     12.56 o 
   1   5  18        3.09       26.04     12.07 o 
 -10   6  18       19.52       33.45     11.49 o 
  -9   6  18       11.57       41.59     14.57 o 
  -8   6  18       25.54       30.04     15.33 o 
  -7   6  18       26.91       26.19     13.39 o 
  -6   6  18       49.17       55.60     12.16 o 
  -5   6  18       36.96       29.69      8.16 o 
  -4   6  18       31.23       39.64     14.74 o 
  -3   6  18      313.49      311.33     23.02 o 
  -2   6  18       34.22       50.17     12.49 o 
  -1   6  18        5.76        4.29     11.40 o 
  -8   7  18       30.08       41.46     11.35 o 
  -7   7  18        2.13       21.82     12.42 o 
  -6   7  18      236.66      260.18     19.04 o 
  -5   7  18        0.37       11.54     12.62 o 
  -4   7  18        9.55       16.98     14.51 o 
  -3   7  18        3.10       25.38     13.77 o 
 -13   1  19        5.24      -19.05     12.70 o 
 -12   1  19       13.82      -16.81     11.52 o 
 -11   1  19      275.75      293.50     15.24 o 
 -10   1  19       86.37      131.45     11.14 o 
  -9   1  19       71.02       65.66      9.04 o 
  -8   1  19        3.54       -5.88      7.99 o 
  -7   1  19      710.06      744.65     23.34 o 
  -6   1  19      272.76      230.13     14.18 o 
  -5   1  19      264.57      221.05     11.95 o 
  -4   1  19       17.13        7.69      7.90 o 
  -3   1  19      241.47      327.68     18.31 o 
  -2   1  19      329.22      373.09     16.94 o 
  -1   1  19        9.49      -10.93     10.48 o 
   0   1  19       42.72       35.63     11.70 o 
   1   1  19      479.08      501.56     23.96 o 
   2   1  19      205.44      213.42     15.42 o 
 -13   2  19        7.16      -13.57     11.00 o 
 -12   2  19        0.37       -4.73     14.37 o 
 -11   2  19       35.09       49.34     10.26 o 
 -10   2  19      689.71      852.36     23.81 o 
  -9   2  19      162.72      159.73     12.17 o 
  -8   2  19        0.29        0.74      9.59 o 
  -7   2  19       76.02       90.47     10.09 o 
  -6   2  19       85.17       75.87      9.25 o 
  -5   2  19        3.62        7.83      6.57 o 
  -4   2  19       74.54       66.79      7.58 o 
  -3   2  19      154.61      126.40      9.55 o 
  -2   2  19      453.02      454.17     18.00 o 
  -1   2  19        6.59        1.44     10.26 o 
   0   2  19       47.86       47.89     15.36 o 
   1   2  19      243.81      301.61     20.51 o 
 -12   3  19        6.75        8.13     11.53 o 
 -11   3  19      151.76      140.02     13.39 o 
 -10   3  19       71.33       75.84     10.85 o 
  -9   3  19       75.94       92.42     11.57 o 
  -8   3  19       33.23       24.72     14.41 o 
  -7   3  19      190.71      203.37     15.03 o 
  -6   3  19      209.81      225.37     13.83 o 
  -5   3  19      156.56      160.61     12.53 o 
  -4   3  19      154.08      133.17     11.80 o 
  -3   3  19      120.05      104.27      9.34 o 
  -2   3  19        5.73       13.77     10.22 o 
  -1   3  19       72.71       88.80     11.84 o 
   0   3  19      179.31      205.43     17.66 o 
   1   3  19      431.54      518.66     21.81 o 
 -11   4  19        5.44       22.72     11.29 o 
 -10   4  19        7.36       37.48     11.15 o 
  -9   4  19      115.07      158.53     14.50 o 
  -8   4  19        1.38       36.38     12.13 o 
  -7   4  19       10.21       21.03      9.65 o 
  -6   4  19        1.28       -2.80      8.49 o 
  -5   4  19       20.92        1.95     14.70 o 
  -4   4  19       69.30       58.31     21.09 o 
  -3   4  19        7.87       34.86      9.57 o 
  -2   4  19      120.11      106.98     12.79 o 
  -1   4  19        1.09       14.35     11.55 o 
   0   4  19       88.34       91.21     12.50 o 
 -10   5  19       93.48      129.53     13.57 o 
  -9   5  19       83.19       49.08     12.23 o 
  -8   5  19      123.06      187.29     19.91 o 
  -7   5  19      277.05      325.65     20.54 o 
  -6   5  19      106.76      126.17     12.57 o 
  -5   5  19       90.05      110.24     14.93 o 
  -4   5  19        3.54       16.40     12.26 o 
  -3   5  19      566.73      640.71     31.78 o 
  -2   5  19       76.17      105.37     11.52 o 
  -1   5  19        2.02       21.93     11.66 o 
  -8   6  19      136.63      177.73     17.11 o 
  -7   6  19        0.00       24.74     13.77 o 
  -6   6  19       60.15       30.42     14.99 o 
  -5   6  19        0.23       -1.78     15.09 o 
  -4   6  19       65.98       70.46     13.78 o 
 -12   0  20      515.47      634.83     31.68 o 
 -11   0  20     1566.26     1665.74     50.53 o 
 -10   0  20      303.22      346.79     26.25 o 
  -9   0  20       73.12       62.62     22.43 o 
  -8   0  20        1.70      -12.83      8.55 o 
  -7   0  20      179.07      165.26     23.69 o 
  -6   0  20      124.02      188.24     16.68 o 
  -5   0  20      111.59      113.88     13.43 o 
  -4   0  20       33.66       24.36     15.86 o 
  -3   0  20       11.57       13.74     16.58 o 
  -2   0  20      200.15      194.92     24.56 o 
  -1   0  20       11.77       23.34     31.40 o 
   0   0  20       90.10       90.84     21.06 o 
 -12   1  20        0.08      -19.61     13.07 o 
 -11   1  20       13.85       26.82     13.17 o 
 -10   1  20        8.47       30.62      9.14 o 
  -9   1  20        7.83       -1.62      9.99 o 
  -8   1  20       12.59        8.09     10.74 o 
  -7   1  20       32.74       32.00     10.84 o 
  -6   1  20        2.87        7.10      7.47 o 
  -5   1  20        4.54       10.46      9.24 o 
  -4   1  20       81.57       65.68     11.12 o 
  -3   1  20      291.15      353.12     19.70 o 
  -2   1  20      148.37      160.51     19.28 o 
  -1   1  20       19.52       -7.70     11.20 o 
   0   1  20       31.94       32.32     12.63 o 
 -11   2  20      265.38      276.14     20.43 o 
 -10   2  20      136.84      184.43     13.20 o 
  -9   2  20       29.00       37.66     16.67 o 
  -8   2  20       26.54        8.97     15.90 o 
  -7   2  20       80.22       79.02     11.20 o 
  -6   2  20       25.92       32.96     11.08 o 
  -5   2  20      116.84      127.55     11.82 o 
  -4   2  20       64.35       82.31     10.38 o 
  -3   2  20      140.25      140.09     15.74 o 
  -2   2  20       27.79       25.19     11.57 o 
  -1   2  20      269.68      247.45     20.16 o 
 -11   3  20      110.48      146.99     13.34 o 
 -10   3  20       19.99       36.33     10.61 o 
  -9   3  20      179.06      183.36     16.30 o 
  -8   3  20       43.93       19.52     19.67 o 
  -7   3  20       30.41       49.98     14.50 o 
  -6   3  20       61.35       41.28     15.15 o 
  -5   3  20        8.16       13.95     13.34 o 
  -4   3  20      142.72      116.24     10.26 o 
  -3   3  20       49.21       79.74     10.81 o 
  -2   3  20        0.11       -5.86     11.06 o 
  -9   4  20       14.48       13.99     14.61 o 
  -8   4  20       19.37       22.81     12.22 o 
  -7   4  20       97.75      104.27     13.40 o 
  -6   4  20       67.62       52.62     14.76 o 
  -5   4  20       65.29       54.06     13.36 o 
  -4   4  20        1.37       30.15     13.96 o 
  -3   4  20       39.44       60.80     10.81 o 
  -9   1  21        2.37       14.94     17.06 o 
  -8   1  21       46.57       68.57     13.10 o 
  -7   1  21        2.72       16.85     13.57 o 
  -6   1  21       68.46       69.92     10.75 o 
  -5   1  21      183.06      160.90     13.12 o 
  -4   1  21       11.66       30.99     12.02 o 
  -3   1  21       32.65       33.86     12.86 o 
  -9   2  21        4.91        6.25     17.18 o 
  -8   2  21       10.59       13.40     13.60 o 
  -7   2  21       10.75       21.56     11.26 o 
  -6   2  21       18.25       25.25     14.28 o 
  -5   2  21       11.88       29.99     17.61 o 
  -4   2  21      213.85      257.35     17.28 o 
  -7   3  21       77.79      110.78     16.08 o 
  -6   3  21       44.80       71.55     19.98 o 
                                                 
